# Supplementary material for: Inter-study and time-dependent variability of metabolite abundance in cultured red blood cells
Source: Malar J. 2021 Jul 2;20:299. doi: 10.1186/s12936-021-03780-5 (PMC8254254; doi:10.1186/s12936-021-03780-5)
Supplement: Supplementary file 1 — Additional file 1: Raw metabolomic data obtained in quadruplicate from uRBC cultures at 0, 8, 16, 24, 32, and 40 hours (Sheet 1). Raw metabolomic data collected in the four published studies (Sheets 2–5). [file 12936_2021_3780_MOESM1_ESM.xlsx]

## Sheet: Pure 2 (This Study)
Additional file 1 (Sheet 1): Raw metabolomic data obtained in quadruplicate from "mock" uRBC cultures at the indicated time points. As a first step, we used the Bradford protein concentration of each sample to normalize the raw data from different samples for differences in their protein contents.												SAMPLE NAME	JHOP-09312	JHOP-09313	JHOP-09314	JHOP-09315	JHOP-09316	JHOP-09317	JHOP-09318	JHOP-09319	JHOP-09320	JHOP-09321	JHOP-09322	JHOP-09323	JHOP-09324	JHOP-09325	JHOP-09326	JHOP-09327	JHOP-09328	JHOP-09329	JHOP-09330	JHOP-09331	JHOP-09332	JHOP-09333	JHOP-09334	JHOP-09335
												PARENT SAMPLE ID	6342460	6342461	6342462	6342463	6342464	6342465	6342466	6342467	6342468	6342469	6342470	6342471	6342472	6342473	6342474	6342475	6342476	6342477	6342478	6342479	6342480	6342481	6342482	6342483
												CLIENT IDENTIFIER	T0 uRBC Rep1	T0 uRBC Rep2	T0 uRBC Rep3	T0 uRBC Rep4	T8 uRBC Rep1	T8 uRBC Rep2	T8 uRBC Rep3	T8 uRBC Rep4	T16 uRBC Rep1	T16 uRBC Rep2	T16 uRBC Rep3	T16 uRBC Rep4	T24 uRBC Rep1	T24 uRBC Rep2	T24 uRBC Rep3	T24 uRBC Rep4	T32 uRBC Rep1	T32 uRBC Rep2	T32 uRBC Rep3	T32 uRBC Rep4	T40 uRBC Rep1	T40 uRBC Rep2	T40 uRBC Rep3	T40 uRBC Rep4
												CASE CONTROL	RBC	RBC	RBC	RBC	RBC	RBC	RBC	RBC	RBC	RBC	RBC	RBC	RBC	RBC	RBC	RBC	RBC	RBC	RBC	RBC	RBC	RBC	RBC	RBC
												GROUP ID	RBC 0hr	RBC 0hr	RBC 0hr	RBC 0hr	RBC 8hr	RBC 8hr	RBC 8hr	RBC 8hr	RBC 16hr	RBC 16hr	RBC 16hr	RBC 16hr	RBC 24hr	RBC 24hr	RBC 24hr	RBC 24hr	RBC 32hr	RBC 32hr	RBC 32hr	RBC 32hr	RBC 40hr	RBC 40hr	RBC 40hr	RBC 40hr
												GROUP NUMBER	7	7	7	7	8	8	8	8	9	9	9	9	10	10	10	10	11	11	11	11	12	12	12	12
												ORIG ORDER	25	26	27	28	29	30	31	32	33	34	35	36	37	38	39	40	41	42	43	44	45	46	47	48
												BRADFORD MG ML	124.426	134.589	128.34	114.565	130.06	138	136.179	139.288	142.881	133.731	134.327	118.95	156.71	135.015	142.649	137.551	141.287	135.627	140.434	125.785	127.309	135.276	133.551	129.411
												SPL AMNT	100ul packed pellet/10 million cells	100ul packed pellet/10 million cells	100ul packed pellet/10 million cells	100ul packed pellet/10 million cells	100ul packed pellet/10 million cells	100ul packed pellet/10 million cells	100ul packed pellet/10 million cells	100ul packed pellet/10 million cells	100ul packed pellet/10 million cells	100ul packed pellet/10 million cells	100ul packed pellet/10 million cells	100ul packed pellet/10 million cells	100ul packed pellet/10 million cells	100ul packed pellet/10 million cells	100ul packed pellet/10 million cells	100ul packed pellet/10 million cells	100ul packed pellet/10 million cells	100ul packed pellet/10 million cells	100ul packed pellet/10 million cells	100ul packed pellet/10 million cells	100ul packed pellet/10 million cells	100ul packed pellet/10 million cells	100ul packed pellet/10 million cells	100ul packed pellet/10 million cells
												STATISTICAL COMPARISONS
												TIME POINT	0 hour	0 hour	0 hour	0 hour	8 hour	8 hour	8 hour	8 hour	16 hour	16 hour	16 hour	16 hour	24 hour	24 hour	24 hour	24 hour	32 hour	32 hour	32 hour	32 hour	40 hour	40 hour	40 hour	40 hour
												VOL WATER ADDED	150	150	150	150	150	150	150	150	150	150	150	150	150	150	150	150	150	150	150	150	150	150	150	150
PATHWAY SORTORDER	BIOCHEMICAL	SUPER PATHWAY	SUB PATHWAY	COMP ID	PLATFORM	CHEMICAL ID	RI	MASS	PUBCHEM	CAS	KEGG	Group HMDB	JHOP-09312	JHOP-09313	JHOP-09314	JHOP-09315	JHOP-09316	JHOP-09317	JHOP-09318	JHOP-09319	JHOP-09320	JHOP-09321	JHOP-09322	JHOP-09323	JHOP-09324	JHOP-09325	JHOP-09326	JHOP-09327	JHOP-09328	JHOP-09329	JHOP-09330	JHOP-09331	JHOP-09332	JHOP-09333	JHOP-09334	JHOP-09335
1499	(14 or 15)-methylpalmitate (a17:0 or i17:0)	Lipid	Fatty Acid, Branched	38768	LC/MS Neg	100002945	5695	269.249	17903417				3462405	3861473	2435540	4460095	3400154	2.81811e+06	7082820	6380047	3200204	3115151	3675912	3111679	7140675	2384487	8376469	6076493	2632730	3509763	4337642	7405249	3937694	6963775	5306355	7494346
1504	(16 or 17)-methylstearate (a19:0 or i19:0)	Lipid	Fatty Acid, Branched	38296	LC/MS Neg	100002356	5993	297.28	3083779	2724-59-6		HMDB37397	403741	460297	337647	563835	311658	383858	911861	752260	441603	377308	494901	416295	907785	342025	1.03711e+06	821738	333239	503496	579958	951810	426833	849967	698443	944423
1731	(R)-3-hydroxybutyrylcarnitine	Lipid	Fatty Acid Metabolism (Acyl Carnitine, Hydroxy)	43264	LC/MS Pos Early	100003926	2400	248.149	53481617			HMDB13127	1847905	2089877	2278430	1791020	2406963	1850233	1.99483e+06	1500984	2104787	1.94591e+06	1943846	2121445	2.03448e+06	1793384	2141442	1761212	1674777	1597952	1409026	1863176	1465199	1345966	1360410	1711180
1732	(S)-3-hydroxybutyrylcarnitine	Lipid	Fatty Acid Metabolism (Acyl Carnitine, Hydroxy)	52984	LC/MS Pos Early	100009271	2340	248.149				HMDB13127	1193998	1388733	1242559	1344416	1.35024e+06	1781194	1546599	1771001	1422266	1349342	1319178	1358651	1394620	1666239	1269355	1536645	1365701	1192105	1195193	1260199	1347249	1255771	1282295	1284515
2581	1-(1-enyl-oleoyl)-GPE (P-18:1)*	Lipid	Lysoplasmalogen	44621	LC/MS Pos Late	100005372	1566	464.314					141556	119965	95269	70682	65253			152249	190103	165048	134432	194017	247130	189985	146396	224002	146064		183671	145119	182592	139459	227081	186754
2550	1-(1-enyl-palmitoyl)-2-arachidonoyl-GPE (P-16:0/20:4)*	Lipid	Plasmalogen	52673	LC/MS Pos Late	100009002	2270	724.528				HMDB11352	113905784	126374728	131452072	117579624	112757024	130603304	114068944	133558864	138058576	133457664	136033760	118438760	166360912	138791152	143188224	140986608	138410976	117100152	140599728	120200016	144178400	115354656	135041120	124688608
2559	1-(1-enyl-palmitoyl)-2-linoleoyl-GPC (P-16:0/18:2)*	Lipid	Plasmalogen	52682	LC/MS Pos Late	100009009	2226	742.574				HMDB11211	14026925	15238996	16423764	13886193	13993953	17360460	15392935	16838880	18976632	18873160	18209068	15823955	23991344	19304646	19741036	20214536	19460400	17434696	20698758	17494886	20492240	17818612	19460420	19936784
2547	1-(1-enyl-palmitoyl)-2-linoleoyl-GPE (P-16:0/18:2)*	Lipid	Plasmalogen	52677	LC/MS Pos Late	100009069	2351	700.528				HMDB11343	10787234	11344909	12058914	10077629	10052284	11972409	10284723	11977519	12167143	12043936	12348220	10440669	14808484	12333474	12506887	12239021	12558234	10963780	12941648	10966217	12732223	10731733	12622708	12610694
2552	1-(1-enyl-palmitoyl)-2-oleoyl-GPC (P-16:0/18:1)*	Lipid	Plasmalogen	52478	LC/MS Pos Late	100009007	2443	744.59					16181405	17964112	19540076	15625322	16508483	20559600	17215352	20020592	22722734	22597394	22393884	20093436	28915726	24200094	25511920	25076804	25401054	23100624	26532310	22740366	26282800	23148642	26045860	25656672
2546	1-(1-enyl-palmitoyl)-2-oleoyl-GPE (P-16:0/18:1)*	Lipid	Plasmalogen	52477	LC/MS Pos Late	100009005	2600	702.543				HMDB11342	55552016	61506648	61046496	57225624	53958224	62251744	54673968	63460888	64420832	63033968	63193132	56368844	75740608	68878936	67606800	68347656	67186992	61336072	67865552	61093456	66610184	57255792	69060232	64222372
2549	1-(1-enyl-palmitoyl)-2-palmitoleoyl-GPC (P-16:0/16:1)*	Lipid	Plasmalogen	52713	LC/MS Pos Late	100009160	2218	716.559				HMDB11207	974823	1.02831e+06	973048	568970	1108666	1082256	890098	1218812	1704318	1700656	1634835	1579552	2743996	2026107	2.05292e+06	2140161	2167490	1787591	2286714	2129692	2588978	2241447	2430942	2177326
2548	1-(1-enyl-palmitoyl)-2-palmitoyl-GPC (P-16:0/16:0)*	Lipid	Plasmalogen	52716	LC/MS Pos Late	100009162	2454	718.574	11146967			HMDB11206	4771352	5863523	5899048	4992858	5096195	6326931	5234868	5845438	6311020	6.55807e+06	6340125	5603118	7.66297e+06	6743516	6.80546e+06	6.6022e+06	6.76327e+06	5989822	6962931	5674998	6377447	5318655	6500509	6277766
2578	1-(1-enyl-palmitoyl)-GPC (P-16:0)*	Lipid	Lysoplasmalogen	52474	LC/MS Pos Late	100002875	1547	480.345	10917802			HMDB10407	1769147	1935359	1.90989e+06	1.91387e+06	1629400	1786387	1510157	1953397	1975170	2.0814e+06	1.89775e+06	2107621	2478693	2271680	2206556	2304453	2125553	2018338	2166500	1842866	2.09519e+06	1848142	2135401	2220493
2579	1-(1-enyl-palmitoyl)-GPE (P-16:0)*	Lipid	Lysoplasmalogen	39270	LC/MS Pos Late	100003000	1558	438.298					267821	328190	312254	325954	219185	317293	339997	368727	407852	321596	332818	427061	505993	405224	425425	508478	356200	388013	463057	520621	383534	348755	502051	511652
2563	1-(1-enyl-stearoyl)-2-arachidonoyl-GPE (P-18:0/20:4)*	Lipid	Plasmalogen	52475	LC/MS Pos Late	100008999	2511	752.559	9547058			HMDB05779	289339648	313569600	315483040	281149824	274293632	320025856	274926720	324764768	331140992	333363488	321954720	287734880	386906784	347176032	336054304	344914816	344491232	299960448	346691584	297318592	339534496	286923040	324522752	314786336
2555	1-(1-enyl-stearoyl)-2-linoleoyl-GPE (P-18:0/18:2)*	Lipid	Plasmalogen	52748	LC/MS Pos Late	100009225	2633	728.559				HMDB11376	30690898	34477016	35110948	31571288	30582008	35506432	29714166	36215996	36380472	35812920	35235032	31630372	43291836	37098696	37251992	38490800	36882444	33409580	37996744	33071336	37793808	33355864	37176252	34790856
2554	1-(1-enyl-stearoyl)-2-oleoyl-GPE (P-18:0/18:1)	Lipid	Plasmalogen	52614	LC/MS Pos Late	100008919	2950	730.574		144371-68-6		HMDB11375	50833068	57147944	57575380	53243352	49192304	60271952	51148040	60467412	62226496	60832392	60855280	55289024	74512352	64109928	63462704	65368736	64487692	55799284	67914232	57819584	64577896	55827308	65231056	62999532
2583	1-(1-enyl-stearoyl)-GPE (P-18:0)*	Lipid	Lysoplasmalogen	39271	LC/MS Pos Late	100003001	1649	466.329					558887	664187	788387	909201	647754	741545	568448	818846	909754	971212	891277	1050321	1092165	995266	981612	1.024e+06	910073	895662	928315	1113778	969486	739626	1103414	1229062
2137	1,2-dilinoleoyl-GPC (18:2/18:2)	Lipid	Phosphatidylcholine (PC)	52603	LC/MS Pos Late	100008903	2006	782.569	5288075	998-06-1		HMDB08138	22518632	25946074	27045982	21762120	20584068	23974102	18671880	23247308	23428826	21999492	21196404	20356270	26877518	19997222	20036996	20318192	18779056	16310071	20796004	17188352	19670120	14709566	17815228	16847682
2219	1,2-dilinoleoyl-GPE (18:2/18:2)*	Lipid	Phosphatidylethanolamine (PE)	53174	LC/MS Pos Late	100009217	2083	740.523	9546812			HMDB09093	14210376	16173203	15970941	14732399	13711645	15809766	11975899	15043267	15564454	15761286	15634253	13549455	18185064	16719090	16862174	16839684	17310898	13997258	16974644	14368632	16289735	13647026	17037648	15217190
2123	1,2-dioleoyl-GPC (18:1/18:1)	Lipid	Phosphatidylcholine (PC)	52457	LC/MS Pos Late	100008905	2346	786.601	10350317	4235-95-4			520629440	560583040	595542784	517428192	514218272	589018368	505444704	592214784	620174976	600394048	598770176	535227264	722287872	617659328	627598656	607648192	627324032	570148992	641345408	570791872	604181504	531904512	620302016	618896256
2295	1,2-dioleoyl-GPG (18:1/18:1)	Lipid	Phosphatidylglycerol (PG)	19142	LC/MS Polar	1541	715	773.534	11846228	67254-28-8
2060	1,2-dipalmitoyl-GPC (16:0/16:0)	Lipid	Phosphatidylcholine (PC)	19130	LC/MS Pos Late	100000657	2365	734.569	452110	63-89-8		HMDB00564	244627264	258554560	280854240	234108064	237748240	273236448	234926672	276107296	282656448	277643808	270016896	240546112	334471904	285139840	287516576	288148608	285967936	256866592	295154560	259442144	280744448	240560656	286142592	277856864
2180	1,2-dipalmitoyl-GPE (16:0/16:0)*	Lipid	Phosphatidylethanolamine (PE)	57341	LC/MS Pos Late	100009204	2498	692.523	445468			HMDB08923	8405587	9107482	9040791	7.83646e+06	7.79714e+06	9221620	7690720	9214522	9294089	9616034	9425095	8409949	10785580	9822115	9531393	9613894	9336952	8954703	10282198	9151904	9095810	8642388	10183621	9635955
1391	10-heptadecenoate (17:1n7)	Lipid	Long Chain Monounsaturated Fatty Acid	33971	LC/MS Neg	100001278	5555	267.233	5312435	29743-97-3		HMDB60038	971906	1032136	758588	1591773	1027013	978164	1.9358e+06	2213097	973645	1493662	1145033	1189785	1719729	910015	2368239	1882059	810244	925305	1344529	1831639	1457214	2.03403e+06	1465546	2341573
1399	10-nonadecenoate (19:1n9)	Lipid	Long Chain Monounsaturated Fatty Acid	33972	LC/MS Neg	100001277	5780	295.264	5312513	73033-09-7		HMDB13622	403031	469138	254237	588992	352529	316543	851417	709944	341909	418388	395313	398088	682035	305039	934654	699111	278744	359692	446369	720320	475367	719267	521228	760064
1816	13-HODE + 9-HODE	Lipid	Fatty Acid, Monohydroxy	37752	LC/MS Neg	100002196	5275	295.228	43013				261685	583313	241093	347033	240367	206415	244508	188520	247942	312639	289122	285261	122101	297626	260634	274680	247957	313959	340706	410858	217222	285596	359562	447527
2392	1-arachidonoyl-GPC* (20:4)*	Lipid	Lysophospholipid	34061	LC/MS Neg	100001551	6074	618.341			C05208	HMDB10395	35250	59478	21377	67006	48173	38758	140582	130890	63742	69679	52271	34523	186575	29381	185974	118475	24060			114414	77311	84474	109067	127907
2437	1-arachidonoyl-GPE (20:4n6)*	Lipid	Lysophospholipid	52486	LC/MS Polar	100001571	909	500.278	42607465			HMDB11517	1256047	1545563	1398830	1397325	1591054	1766435	1.7921e+06	2364066	1455215	1.82392e+06	1540844	1.66997e+06	1492536	1.87356e+06	1554823	1719317	1459231	1815893	1664992	1765610	1394215	1.73543e+06	1915187	2452352
2477	1-arachidonoyl-GPI* (20:4)*	Lipid	Lysophospholipid	34214	LC/MS Neg	100001654	5482	619.289				HMDB61690
348	1-carboxyethylisoleucine	Amino Acid	Leucine, Isoleucine and Valine Metabolism	62558	LC/MS Neg	100020427	2628	202.108					62942	59228	52254	45286	62025	58721	67169	54282	93072	121741	81789	106478	97049	105193	103702	93295	91280	88567	89430	98595	102344	105236	91687	98254
300	1-carboxyethylleucine	Amino Acid	Leucine, Isoleucine and Valine Metabolism	62559	LC/MS Neg	100020425	2663	202.108					56197	48520	51023	55548	67761	67491	63969	70058	105762	147396	85828	132465	115608	97967	112952	106480	101879	92598	107769	87186	116496	109983	106744	101191
138	1-carboxyethylphenylalanine	Amino Acid	Phenylalanine Metabolism	62566	LC/MS Neg	100020419	2844	236.093					24910	28335	23290	24798	34295	34756	32639	32466	53283	58206	44183	61019	55735	51682	59851	52893	59211	51798	61830	52829	68977	63332	59659	61550
156	1-carboxyethyltyrosine	Amino Acid	Tyrosine Metabolism	62564	LC/MS Neg	100020421	1846	252.088					19817				17732	17738			25180	29981	23211	30282	29907	25955	27946	29901	30119	32341	31681	32064	33174	35641	26778	33738
371	1-carboxyethylvaline	Amino Acid	Leucine, Isoleucine and Valine Metabolism	62562	LC/MS Neg	100020423	2008	188.093					44392		37397	29669	43974	42484	48373	36040	86652	98441	56651	91166	73824	63194	61628	70369	56982	62825	55789	72445	68364	82746	59238	79071
2221	1-linoleoyl-2-arachidonoyl-GPE (18:2/20:4)*	Lipid	Phosphatidylethanolamine (PE)	53189	LC/MS Pos Late	100009222	2030	764.523				HMDB09102	21156310	24808364	24966532	23164384	20506162	25248696	22336908	25895168	26323740	25458800	23957422	21173928	31934908	25153992	25986258	24549020	25204040	21625544	26248856	21825894	26402844	21664460	23912226	22522066
2138	1-linoleoyl-2-linolenoyl-GPC (18:2/18:3)*	Lipid	Phosphatidylcholine (PC)	53176	LC/MS Pos Late	100009343	1939	780.554				HMDB08141	444709	719921	570272	460780	480628	626488	371299		507512	370657	511123	443741	537733	517136	511803	584818	586978	450412	457156	316773	631151	275367	495414	491217
2374	1-linoleoyl-GPC (18:2)	Lipid	Lysophospholipid	34419	LC/MS Pos Late	100001395	1465	520.34	11988421		C04100	HMDB10386	1.83748e+06	2240803	2039847	1987896	1469063	1.90398e+06	1441008	1935549	2229870	2385663	2199509	2459293	2288992	2535273	2284038	2244044	2409535	2.02086e+06	2235220	1726952	2506933	1.71187e+06	1.92324e+06	1901132
2425	1-linoleoyl-GPE (18:2)*	Lipid	Lysophospholipid	36600	LC/MS Pos Late	100001570	1482	478.293	52925130			HMDB11507	475884	547622	450466	554815	306454	484196	364442	590517	651872	540048	466253	581437	588424	574342	707412	545630	491561	690174	522114	596611	524411	487857	726853	583804
2464	1-linoleoyl-GPG (18:2)*	Lipid	Lysophospholipid	54885	LC/MS Neg	100009227	5516	507.273
2472	1-linoleoyl-GPI* (18:2)*	Lipid	Lysophospholipid	36594	LC/MS Neg	100001778	5494	595.289
4005	1-methylnicotinamide	Cofactors and Vitamins	Nicotinate and Nicotinamide Metabolism	27665	LC/MS Pos Early	55	1940	137.071	457	1005-24-9	C02918	HMDB00699	202099	289010	142849	190677	188868	156379	167857	171809	132399	177005	104252	127203			130879			74115				66491
2048	1-myristoyl-2-arachidonoyl-GPC (14:0/20:4)*	Lipid	Phosphatidylcholine (PC)	53195	LC/MS Pos Late	100009139	1914	754.538				HMDB07883	1446625	1829352	1730322	1563452	1129109	1474881	1320480	1402970	1436025	1308255	1405606	1117591	1418452	1169409	1219087	1275399	1107580	968879	1061563	916619	1152222	895863	945348	1051764
2044	1-myristoyl-2-palmitoyl-GPC (14:0/16:0)	Lipid	Phosphatidylcholine (PC)	19258	LC/MS Pos Late	100000672	2147	706.538	129657	69525-80-0		HMDB07869	21183864	23208630	24114520	20611912	19979292	23134676	20466704	22238790	22410164	22282086	23053128	20395482	25724224	22039330	22100360	23693280	22906416	19136268	24394804	20644866	21013356	17500480	21985722	21610524
2215	1-oleoyl-2-arachidonoyl-GPE (18:1/20:4)*	Lipid	Phosphatidylethanolamine (PE)	55041	LC/MS Pos Late	100009219	2200	766.538				HMDB09069	123767576	131199872	138887200	124982544	116836888	142034320	125334016	138381344	144791536	139621552	138981472	119270624	173734240	143414224	148845776	145531872	147557888	123960976	149964512	126580832	149935504	124690824	139202784	134350976
2136	1-oleoyl-2-docosahexaenoyl-GPC (18:1/22:6)*	Lipid	Phosphatidylcholine (PC)	52697	LC/MS Pos Late	100009130	2011	832.585				HMDB08123	2227080	2569368	2676541	2231910	1775846	2177700	1.67771e+06	2628303	2559403	2731932	2745894	1.80976e+06	3199752	2363386	2396858	2627023	2322075	1752262	2317625	1802772	2062279	1.89703e+06	2224260	2440925
2218	1-oleoyl-2-docosahexaenoyl-GPE (18:1/22:6)*	Lipid	Phosphatidylethanolamine (PE)	53209	LC/MS Pos Late	100009220	2119	790.538					13185204	14399212	14293650	13712523	13219728	14913867	13356621	13666690	15170185	14412584	15594448	13173380	17611148	14687142	15442085	15132445	15262027	12506783	16000124	13352837	15604051	12686665	15337785	13997924
2126	1-oleoyl-2-linoleoyl-GPC (18:1/18:2)*	Lipid	Phosphatidylcholine (PC)	52453	LC/MS Pos Late	100008981	2165	784.585					85956344	89069960	91689016	88002224	77400128	84623056	80642992	86047568	76658160	83695968	88151848	82139808	92058632	75288656	83494016	81503800	87186992	73789200	81938872	81563104	71551064	73932000	85937976	78377496
2212	1-oleoyl-2-linoleoyl-GPE (18:1/18:2)*	Lipid	Phosphatidylethanolamine (PE)	52687	LC/MS Pos Late	100009078	2270	742.538	9546753			HMDB05349	118084808	126811696	131838648	119360248	115751728	133147384	116359352	131778208	138362656	135757040	137426848	120689760	164831872	139281952	145080544	138006960	137171472	120757752	146781184	124354200	140595952	118739824	143039904	132413072
2600	1-oleoylglycerol (18:1)	Lipid	Monoacylglycerol	21184	LC/MS Neg	100000924	6650	281.249	5283468	111-03-5		HMDB11567	191555	1173366			215349	57147	278081		296792	227850	892221	281539			318507	174808		269755		1918695		472310		571559
2371	1-oleoyl-GPC (18:1)	Lipid	Lysophospholipid	48258	LC/MS Pos Late	100001272	1540	522.355	16081932	19420-56-5		HMDB02815	6841006	7.48066e+06	6.64954e+06	6.38011e+06	5.51963e+06	6.2643e+06	5.67051e+06	6804854	7.46906e+06	7.751e+06	6399758	7.37014e+06	9055251	8601690	8420152	7.88901e+06	7.87497e+06	7551145	7.82004e+06	7078107	8394201	6489274	8.11572e+06	7232553
2423	1-oleoyl-GPE (18:1)	Lipid	Lysophospholipid	35628	LC/MS Polar	100001569	925	478.294	9547071	89576-29-4		HMDB11506	543555	705788	712103	833218	703422	821161	801963	960276	660342	914166	704654	921609	776872	880054	769906	959932	676123	895070	783208	939336	635073	896404	933845	1233277
2462	1-oleoyl-GPG (18:1)*	Lipid	Lysophospholipid	45968	LC/MS Polar	100005716	825	509.288
2470	1-oleoyl-GPI (18:1)	Lipid	Lysophospholipid	36602	LC/MS Neg	100001777	5599	597.304
2453	1-oleoyl-GPS (18:1)	Lipid	Lysophospholipid	19260	LC/MS Neg	100000630	5607	522.284	9547099	326589-90-6		HMDB61694	171985	153033	104798	294863	229209	176099	441357	429653	164242	151516	171538	152160	659155	115948	506505	514518	97338	144263	279548	627816	218973	423858	430296	609020
2091	1-palmitoleoyl-2-linolenoyl-GPC (16:1/18:3)*	Lipid	Phosphatidylcholine (PC)	53180	LC/MS Pos Late	100009345	1850	754.538				HMDB08008						167501		92245	191229	232869	85484	113852	189494	177222	175952	172236				96663	202322		128301	116734
2078	1-palmitoyl-2-arachidonoyl-GPC (16:0/20:4n6)	Lipid	Phosphatidylcholine (PC)	52462	LC/MS Pos Late	100008914	2091	782.569	10747814	35418-58-7		HMDB07982	281380192	323662880	313286880	281426112	267157264	311793504	267913664	302006656	317504864	309612800	306043296	267441264	361640736	300955712	309267232	304201536	295918016	255094768	296595776	255397232	279555424	236059360	282824704	264327376
2189	1-palmitoyl-2-arachidonoyl-GPE (16:0/20:4)*	Lipid	Phosphatidylethanolamine (PE)	52464	LC/MS Pos Late	100008990	2198	740.523	9546800			HMDB05323	158135584	167774528	177466752	160116064	151830992	178730528	155153744	173454448	183491936	180741872	176064016	153294208	217837088	183566288	190178992	185145600	188838256	156984160	191878912	163102736	189384608	160281152	181282864	176180784
2084	1-palmitoyl-2-docosahexaenoyl-GPC (16:0/22:6)	Lipid	Phosphatidylcholine (PC)	52610	LC/MS Pos Late	100008915	2023	806.569	6441886	59403-54-2		HMDB07991	52105304	60032412	63439560	51473204	48095932	62088340	47123444	61323932	61753568	59726628	56884632	51597956	74282240	59477536	57258720	62319404	56922804	48102216	58277984	46522904	55898924	44603096	54293100	50673224
2191	1-palmitoyl-2-docosahexaenoyl-GPE (16:0/22:6)*	Lipid	Phosphatidylethanolamine (PE)	52465	LC/MS Pos Late	100008991	2119	764.523	9546799			HMDB05324	28784552	30584994	30235906	28852696	27976788	31818256	28925680	32112424	33014602	31254118	31269194	29253036	37150624	32681144	33580652	33202998	34137096	28216772	35520976	29124426	34039648	27026794	33306990	30384332
2067	1-palmitoyl-2-linoleoyl-GPC (16:0/18:2)	Lipid	Phosphatidylcholine (PC)	42446	LC/MS Pos Late	1537	2160	758.569	5287971	40811-94-7		HMDB07973	1140906112	1274299136	1289384448	1127490688	1085707904	1185638272	1113558400	1219500032	1252256384	1247092224	1246868864	1101763968	1390027904	1224441344	1268979200	1248530048	1234494464	1090007424	1270283264	1085301888	1188783232	1012249280	1196071296	1170106368
2186	1-palmitoyl-2-linoleoyl-GPE (16:0/18:2)	Lipid	Phosphatidylethanolamine (PE)	42449	LC/MS Pos Late	100001870	2275	716.523	9546747			HMDB05322	91859960	100248696	103044440	94445616	90292616	104610040	91128760	105323384	110470456	108772400	108087840	95415424	132268120	109017896	117128944	115264128	108589880	95892528	116345520	96346480	112577912	92932256	113637216	103293568
2027	1-palmitoyl-2-oleoyl-GPA (16:0/18:1)	Lipid	Phosphatidic acid (PA)	19262	LC/MS Pos Late	1535	3293	692.523	5283523	169437-35-8	C13889		2658476	2756630	3647587	2824108	3401371	5245248	3729187	4.14665e+06	4889315	4710167	4738519	4177877	5881284	3952143	4.0788e+06	5450680	4714053	4938769	5105702	4528327	5529552	4972248	5611499	4243062
2064	1-palmitoyl-2-oleoyl-GPC (16:0/18:1)	Lipid	Phosphatidylcholine (PC)	52461	LC/MS Pos Late	1539	2358	760.585	6436017	26853-31-6;26853-31-6		HMDB07972	1010752320	1076420736	1152424576	975175936	980801792	1130053376	972380224	1128849152	1169080832	1155380992	1117167232	996073984	1377520896	1166912256	1202809344	1193162752	1188934912	1073812352	1233966720	1081668608	1170091264	1011040000	1195366656	1166264704
2184	1-palmitoyl-2-oleoyl-GPE (16:0/18:1)	Lipid	Phosphatidylethanolamine (PE)	19263	LC/MS Pos Late	1526	2509	718.538	5283496	26662-94-2		HMDB05320	282268320	312468352	315357312	279541184	272804864	324442400	271740832	319311616	331633984	331811360	324268544	297540672	386890464	347923776	344536800	343498176	338014464	307890304	347900704	313620160	335994752	301426048	343667776	340782912
2286	1-palmitoyl-2-oleoyl-GPG (16:0/18:1)	Lipid	Phosphatidylglycerol (PG)	52448	LC/MS Pos Late	100000641	3206	766.559	5283509
2300	1-palmitoyl-2-oleoyl-GPI (16:0/18:1)*	Lipid	Phosphatidylinositol (PI)	52669	LC/MS Polar	100009066	893	835.534				HMDB09783	1513492	1645470	1431699	1532569	1538123	1568672	1634679	1557945	1508726	1487686	1651069	1259898	1678229	1715593	1645045	1750589	1552782	1612208	1.72804e+06	1509013	1437057	1448113	1571121	1516655
2266	1-palmitoyl-2-oleoyl-GPS (16:0/18:1)	Lipid	Phosphatidylserine (PS)	19261	LC/MS Pos Late	1531	2660	762.528	5283499	40290-44-6	C13880	HMDB12357	15324542	16746775	17893888	15606988	15521431	19451852	16114646	18343796	19590420	19237092	18459608	16371348	23719268	18475814	19658914	20916258	18806692	17888920	20498624	18117120	18395920	17072752	20223104	18509736
2061	1-palmitoyl-2-palmitoleoyl-GPC (16:0/16:1)*	Lipid	Phosphatidylcholine (PC)	52470	LC/MS Pos Late	100008984	2160	732.554				HMDB07969	53118640	58178184	58361880	51003720	50196372	55224792	48834820	54074232	57209916	54281040	53278140	51054744	62627848	54160616	56099300	54788520	54647852	47094100	57811104	48710960	50639232	44567844	52473160	51212008
2062	1-palmitoyl-2-stearoyl-GPC (16:0/18:0)	Lipid	Phosphatidylcholine (PC)	52616	LC/MS Pos Late	100008921	2653	762.601		59403-51-9		HMDB07970	114938808	122764848	133417168	118058416	112441376	137324352	114099200	136378496	139622000	139311088	138795072	119620208	170906800	146554576	142796032	148554352	144608224	130168672	151693680	128763456	144540352	118084552	144946544	135230768
2183	1-palmitoyl-2-stearoyl-GPE (16:0/18:0)*	Lipid	Phosphatidylethanolamine (PE)	57388	LC/MS Pos Late	100009205	2850	720.554	5326793			HMDB08925	3350317	4024079	3.64177e+06	3956227	3473877	4307954	3732521	3715055	4543336	4253559	4484242	3706157	4849735	3892694	4126341	4137362	3972737	4635747	4229450	4256324	4148138	3962500	4406976	4481492
2360	1-palmitoyl-GPC (16:0)	Lipid	Lysophospholipid	33955	LC/MS Pos Late	100001263	1525	496.34	86554	17364-16-8		HMDB10382	29772972	37499532	34731672	30009106	25997736	31021566	27229368	30321244	32030194	33869436	30611634	31128822	38392936	35909656	35080992	34133292	35666128	33344496	36791664	31213434	34476768	29708160	34316064	34500920
2414	1-palmitoyl-GPE (16:0)	Lipid	Lysophospholipid	35631	LC/MS Polar	100001567	921	452.278	9547069	53862-35-4		HMDB11503	387677	572584	568665	642837	447914	598319	481970	599372	528213	705338	508619	691193	550706	640692	575501	816699	508065	748819	509614	733979	382891	691132	678704	887128
2458	1-palmitoyl-GPG (16:0)*	Lipid	Lysophospholipid	45970	LC/MS Polar	100005717	833	483.273	3300276
2465	1-palmitoyl-GPI* (16:0)	Lipid	Lysophospholipid	35305	LC/MS Neg	100001655	5564	571.289				HMDB61695	29590	47358		43569	30781		63735	53936		29535	33326	28655	77886		78284	85680	18267	31240	56111	69636		74319	54238	87082
2451	1-palmitoyl-GPS (16:0)*	Lipid	Lysophospholipid	46130	LC/MS Neg	100005805	5572	496.268	9547100				37489	48003	38640	70439	48848	39600	128822	97764	47402	52349	74083	43357	155329	38241	141432	115330	36877	53539	94768	121874	73572	126065	112740	143208
89	1-ribosyl-imidazoleacetate*	Amino Acid	Histidine Metabolism	61868	LC/MS Pos Early	100001668	2006	259.092	5117448	29605-99-0	C05131	HMDB02331	121460	144658	171492	219571	258831	266689	257564	269465	126512	108917	121082	125550	67013	76182	67961	76345	73752	80725	56713	101518	94375	84910	83815	116172
2112	1-stearoyl-2-arachidonoyl-GPC (18:0/20:4)	Lipid	Phosphatidylcholine (PC)	42450	LC/MS Pos Late	100001869	2300	810.601	16219824	35418-59-8		HMDB08048	138740624	154613664	160126320	139708688	139300720	166935168	140079344	166151520	174133760	172059520	173760640	152228928	211152432	174672864	180502448	180828336	171008096	149562960	177091760	153567408	174097472	141009456	168650592	160677184
2206	1-stearoyl-2-arachidonoyl-GPE (18:0/20:4)	Lipid	Phosphatidylethanolamine (PE)	52447	LC/MS Pos Late	100008977	2424	768.554	5289133			HMDB09003	137531616	155545984	160273408	145550528	135430800	160818784	134699184	160505136	167240464	162361360	158064688	146002976	198197168	169991600	160281088	164054912	161307488	145624688	176389216	145573216	173922832	144462896	170594192	155584288
2319	1-stearoyl-2-arachidonoyl-GPI (18:0/20:4)	Lipid	Phosphatidylinositol (PI)	52449	LC/MS Polar	100000616	870	885.549		383907-33-3		HMDB09815	516873	412254	523943	394569	454207	412559	398729	443661	453266	268499	384823	265949	552313	395772	434713	274391	435157	333796	456224	412431	389191	317999	340991	393065
2275	1-stearoyl-2-arachidonoyl-GPS (18:0/20:4)	Lipid	Phosphatidylserine (PS)	52235	LC/MS Pos Late	100001872	2565	812.544				HMDB12383	435019456	473398976	472787840	436412896	432438208	480016000	428212992	489306976	503479712	507054752	494564128	431811040	584245312	513813824	514798048	522269824	540725888	469069312	521878528	468694656	522910912	442995968	532863648	467669216
2118	1-stearoyl-2-docosahexaenoyl-GPC (18:0/22:6)	Lipid	Phosphatidylcholine (PC)	52611	LC/MS Pos Late	100008916	2197	834.601		59403-52-0		HMDB08057	14580919	15402921	16091896	14073424	14342130	16955644	14603411	16519881	18243776	18161448	17443554	14785768	20740728	17740448	17392180	17776218	18010472	15600820	17693952	15494064	17751926	14603333	16452177	16414920
2210	1-stearoyl-2-docosahexaenoyl-GPE (18:0/22:6)*	Lipid	Phosphatidylethanolamine (PE)	52466	LC/MS Pos Late	100008992	2317	792.554	9546798			HMDB05334	8769155	8921746	9343026	8004313	8360638	9920471	8263454	9975305	9670748	9130189	8768209	7830459	11789713	9464622	9745874	9321220	10005906	8059043	9721988	8790828	9942684	8490186	9514558	9330904
2101	1-stearoyl-2-oleoyl-GPC (18:0/18:1)	Lipid	Phosphatidylcholine (PC)	52438	LC/MS Pos Late	100008904	2644	788.616		56421-10-4		HMDB08038	331665152	376080864	388703744	348840288	324569664	387432384	325242016	391769408	415843936	412687776	407341536	350841856	497420448	434511968	429355424	440399584	434888928	386455360	449083008	385268608	434304608	361172576	457210144	412905344
2198	1-stearoyl-2-oleoyl-GPE (18:0/18:1)	Lipid	Phosphatidylethanolamine (PE)	42448	LC/MS Pos Late	100001856	2858	746.569				HMDB08993	102336752	118111464	111188656	105274504	103447776	123080920	102710104	119140832	129977528	125344888	120961560	112162472	148922560	122490072	129319728	126121000	126607496	124633104	131626672	122399504	124307184	118084656	129745240	129761624
2293	1-stearoyl-2-oleoyl-GPG (18:0/18:1)	Lipid	Phosphatidylglycerol (PG)	52623	LC/MS Polar	100001866	717	775.549		322647-48-3			1563110	1788985	1547416	1688069	1536105	1745105	1531937	1506310	1563458	1493712	1519684	1466635	1760440	1698095	1713080	1841232	1683800	1626997	1437391	1476412	1557217	1672947	1558328	1537025
2272	1-stearoyl-2-oleoyl-GPS (18:0/18:1)	Lipid	Phosphatidylserine (PS)	19265	LC/MS Pos Late	100000639	3000	790.559	9547087			HMDB10163	88541720	98088576	99253424	90332928	86216464	109203888	90266152	109151280	108024832	112198984	110145600	94285760	126864744	113267888	109524544	115590744	114393864	108067280	116473408	103545440	111121032	99572944	117030496	104759544
2369	1-stearoyl-GPC (18:0)	Lipid	Lysophospholipid	33961	LC/MS Pos Late	100001271	1606	524.371	497299	19420-57-6		HMDB10384	57096844	66080660	62144244	53808228	50357184	58053664	49935308	57309944	62186248	62251484	59093684	58314624	75385368	69213680	68143544	65360928	66335400	61959332	66619964	58861224	64875732	59241032	68628040	64969964
2421	1-stearoyl-GPE (18:0)	Lipid	Lysophospholipid	42398	LC/MS Pos Late	100001461	1626	482.324	9547068	69747-55-3		HMDB11130	726089	1018881	1180836	987699	881373	1161819	920915	1142112	1107655	1084189	1049325	1159805	1283107	1196676	1139817	1190597	1142878	1168266	1180592	1137991	1120976	991651	1198073	1282059
2460	1-stearoyl-GPG (18:0)	Lipid	Lysophospholipid	34437	LC/MS Neg	100001462	5816	511.304
2468	1-stearoyl-GPI (18:0)	Lipid	Lysophospholipid	19324	LC/MS Neg	100000656	5794	599.32		796963-93-4		HMDB61696	189549	338230	129091	213874	239054	154756	436998	318978	215313	232614	252323	176005	510610	156941	484694	475764	153554	261517	313361	483675	213254	450122	386631	543519
2452	1-stearoyl-GPS (18:0)*	Lipid	Lysophospholipid	45966	LC/MS Pos Late	100004327	1634	526.314	9547101				1020977	1505684	1645877	1444471	1409540	1641932	1350966	1642559	2097582	2053776	1900455	2.04366e+06	2167092	2055341	1.93898e+06	2243602	1892692	2.03963e+06	2041931	2.00912e+06	1645676	1384275	2184643	2255688
398	2,3-dihydroxy-5-methylthio-4-pentenoate (DMTPA)*	Amino Acid	Methionine, Cysteine, SAM and Taurine Metabolism	62805	LC/MS Neg	100020893	1156	177.023														46658			49647		47642	37788			27266		43789			47473
1112	2,3-diphosphoglycerate	Carbohydrate	Glycolysis, Gluconeogenesis, and Pyruvate Metabolism	15664	LC/MS Neg	1227	555	264.952	186004	102783-53-9	C01159	HMDB01294	15604856	20167322	19173800	11927373	27269592	31347200	27088360	30465408	42538916	42155072	36353944	28645444	55921200	57335332	44737696	50082028	56578424	58850460	53548864	54373668	56953324	60984176	59789628	47869220
1838	2,4-dihydroxybutyrate	Lipid	Fatty Acid, Dihydroxy	62951	LC/MS Polar	100002285	1793	119.035	192742	1518-62-3		HMDB00360	20187414	21191934	21396196	18395180	12781324	13199476	13674010	14036799	14048724	17137132	12200892	15120620	18094492	15748255	16689280	17369320	18502186	16301973	17332960	16530343	18868304	17163414	19720456	20595156
115	2-aminoadipate	Amino Acid	Lysine Metabolism	6146	LC/MS Neg	381	639.2	160.061	469	542-32-5;1118-90-7	C00956	HMDB00510	194165	220517	237539	150405	206914	256162	263844	141964	124681	325199	174686	268263	192922	243992	236033	291653	223226	197518	191020	238475	193435	282591	214954	187072
3955	2'-deoxycytidine	Nucleotide	Pyrimidine Metabolism, Cytidine containing	15949	LC/MS Pos Early	100000125	2193	228.098	13711	951-77-9	C00881	HMDB00014
3825	2'-deoxyinosine	Nucleotide	Purine Metabolism, (Hypo)Xanthine/Inosine containing	15076	LC/MS Neg	100000135	1688	251.079	65058	890-38-0	C05512	HMDB00071	52508	44204	75019		41742	56342	49296	63091	201502		82521	19633	243059	137576	90815	48176	169786	161919	133943	102875	98134	82590	117731	75572
3930	2'-deoxyuridine	Nucleotide	Pyrimidine Metabolism, Uracil containing	52602	LC/MS Neg	536	1586	227.067	13712	951-78-0	C00526	HMDB00012
1519	2-hydroxyglutarate	Lipid	Fatty Acid, Dicarboxylate	37253	LC/MS Pos Early	100002070	958	131.034	43	40951-21-1	C02630	HMDB0059655	205577	271308	241601	245743	218466	233737	213157	200612	240009	208069	191035	128262	262009	231791	256573	216093	301408	246439	235465	304453	259738	208180	212118	130868
1774	2-hydroxystearate	Lipid	Fatty Acid, Monohydroxy	17945	LC/MS Neg	1239	5695	299.259	69417	629-22-1	C03045		387221	693829	406054	651883	559749	557587	791339	890565	451806	498602	538214	484648	886945	492816	722534	935525	426414	608612	544497	1052796	511811	794797	779873	983135
352	2-methylbutyrylcarnitine (C5)	Amino Acid	Leucine, Isoleucine and Valine Metabolism	45095	LC/MS Pos Early	100001509	3050	246.17	6426901	31023-25-3		HMDB00378	1140617	1190493	854302	1070870	1075939	1202898	1140713	969791	864177	1122597	919162	850795	836146	823774	801127	973866	735781	763921	557179	700151	630561	639841	514746	650834
1336	2-methylcitrate/homocitrate	Energy	TCA Cycle	52282	LC/MS Neg	100008929	575	205.035	515;439459					108628	49154	78062		53289	43087			335904	75825					50107		26745				46539		57279
437	2-oxoarginine*	Amino Acid	Urea cycle; Arginine and Proline Metabolism	55072	LC/MS Pos Early	100002784	1760	174.087	558	3715-10-04	C03771	HMDB04225	1368475	1524362	1164087	2566036	989558	1339583	610745	1500893	1402718	1831104	1229376	2297972	1057125	1580249	1333672	1438256	1533263	957091	1012984	664700	1752271	1126095	757294	731339
2361	2-palmitoyl-GPC* (16:0)*	Lipid	Lysophospholipid	35253	LC/MS Neg	100001562	6215	570.341	15061532			HMDB61702	410600	702842	337965	399238	451538	415152	921057	957607	455149	441088	600953	226909	1349355	251259	1342653	1373990	241754	463472	718264	1144130	469958	1132034	1053165	1304219
1117	2-phosphoglycerate	Carbohydrate	Glycolysis, Gluconeogenesis, and Pyruvate Metabolism	35629	LC/MS Polar	100000093	4550	184.986	59	70195-25-4	C00631	HMDB03391	3322974	7.51791e+06	3985631	3033752	5720802	5503384	6.58527e+06	9240799	6.00577e+06	8045418	5977324	6333860	8.06201e+06	12160396	6.5883e+06	6227468	7047638	4237129	6365194	4866869	7120198	5241755	7048535	8409011
1836	2R,3R-dihydroxybutyrate	Lipid	Fatty Acid, Dihydroxy	63109	LC/MS Polar	100002367	1543	119.035	13120901	759-06-8		HMDB00498	219911	300595	242332	255020	548165	343616	273974	522916	500668	470726	385204	533332	857083	689971	602159	880088	817639	471208	466546	651832	644143	543616	580403	822280
1835	2S,3R-dihydroxybutyrate	Lipid	Fatty Acid, Dihydroxy	62950	LC/MS Polar	100002284	1660	119.035	10964471	5057-93-2		HMDB02453	498819	731593	705038	763774	963218	672955	731125	1005268	1000459	285040	790604	395755	1681460	1114824	1195584	1676004	1170742	1071810	1109448	1467933	1206654	1120476	1533883	1736829
2422	2-stearoyl-GPE (18:0)*	Lipid	Lysophospholipid	41220	LC/MS Neg	100003901	6350	480.31				HMDB11129	102917	60780	75554		133679	36791	279045	181311		73061	62239	100219	355728		249712	186925	132832	127416		95125	144181	188576	298674	336276
170	3-(4-hydroxyphenyl)lactate (HPLA)	Amino Acid	Tyrosine Metabolism	32197	LC/MS Neg	240	1379	181.051	9378	6482-98-0	C03672	HMDB00755	65810	82003	58708	106295	72486	86453	85512	100145	71758	109712	78042	83334	90612	86992	65035	85155	77856	72957	84188	58163	77515	78835	66163	66927
435	3-amino-2-piperidone	Amino Acid	Urea cycle; Arginine and Proline Metabolism	62853	LC/MS Pos Early	100020361	2065	115.087	5200225	1892-22-4		HMDB00323	302257	461590	362896	523651	555541	569518	560129	517017	562617	566667	583266	618769	653666	771415	701940	804756	737979	628633	678883	690077	934197	890302	800266	811715
3972	3-aminoisobutyrate	Nucleotide	Pyrimidine Metabolism, Thymine containing	1566	LC/MS Pos Early	1114	2190	104.071	64956	10569-72-9;214139-20-5	C05145	HMDB03911	1085864	1660637	2157594	1524259	785412	967969	962043	1067031	788754	728878	853924	768194	353275	447172	630849	481814	209248		766465	766054	132845	184230	198901	233713
4405	3-formylindole	Xenobiotics	Food Component/Plant	62863	LC/MS Pos Early	100020219	2736	146.06	10256	487-89-8	C08493	HMDB29737	3295085	4623475	3.95467e+06	4508359	3630409	4587782	3721324	5293199	3401910	5128535	3708915	5063795	4348136	4771268	3815265	5946936	4319413	4195329	3402148	4209348	4054613	4166235	4153111	5024505
2909	3-hydroxy-3-methylglutarate	Lipid	Mevalonate Metabolism	531	LC/MS Polar	112	2850	161.046	1662	503-49-1	C03761	HMDB00355	1121266	1330445	1045900	1396388	920456	1364827	1166252	1435025	1073461	1058090	1022069	1085677	963098	1151995	753657	1150290	964999	689101	677370	1012597	981913	915464	760075	1094051
5609	3-hydroxypyridine sulfate	Xenobiotics	Chemical	48448	LC/MS Neg	100006098	1595.5	173.987		1955-23-3			81079	61680	98329	55124	84923	55185	84237	48379	68704	75187	57124	53801	76674	66554	72544	59098	44785	34747	51878	35175	39654	34450	39676	36119
4678	3-hydroxystachydrine*	Xenobiotics	Food Component/Plant	62062	LC/MS Pos Early	100020203	1049	160.097	442640				26664588	31868250	27454456	23708616	27732652	33275798	30242950	30751866	31133446	32351682	28681628	30129020	28085468	34385112	26117764	32104506	28991324	30939600	24405326	30197178	24711276	28354090	27624698	31067740
1786	3-hydroxytridecanoate	Lipid	Fatty Acid, Monohydroxy	63858	LC/MS Neg	100021388	5259	229.181	5312749	32602-69-0		HMDB61655	356020	393930	393856	347977	414660	538678	400662	510068	491974	1624835	440199	420638	529488	646352	534186	694732	430481	693363	530487	737343	383193	618526	504447	680735
287	3-indoxyl sulfate	Amino Acid	Tryptophan Metabolism	27672	LC/MS Neg	100000467	2222.2	212.002	10258	2642-37-7		HMDB00682	59776	89832	51041	77176	58684	57262	60444	61060	55381	70608	57702	78735	60025	57082	67643	57909	65688	54505	50657	50853	75474	55246	51794	55601
2739	3-ketosphinganine	Lipid	Sphingolipid Synthesis	34381	LC/MS Pos Late	100001436	1400	300.29	631	18944-28-0	C02934	HMDB01480	629344	549779	637317	563900	854307	733457	840805	753158	1.03289e+06	1067905	1113845	955488	2445443	1802951	1693313	1.79718e+06	2236614	2.04499e+06	2276943	2015167	2658557	2340102	2413635	2576807
373	3-methyl-2-oxobutyrate	Amino Acid	Leucine, Isoleucine and Valine Metabolism	44526	LC/MS Polar	100000936	911	115.04	49	3715-29-5	C00141	HMDB00019	249681	319026		322464	320861	503908	323628	288247	292081	497737	410258	279949	377279	320392	373579	479988	519270	413889	296903	330591	383303	374002	440739	535758
349	3-methyl-2-oxovalerate	Amino Acid	Leucine, Isoleucine and Valine Metabolism	15676	LC/MS Neg	100000036	2064.2	129.056	47	1460-34-0;51829-07-3	C00671	HMDB03736		122617		86854		105355	142011	135201			133611	189307	163234	116083		85025		102072	154977	93382	153383	99635	142588	93605
1118	3-phosphoglycerate	Carbohydrate	Glycolysis, Gluconeogenesis, and Pyruvate Metabolism	1414	LC/MS Neg	132	583	184.986	724	80731-10-8	C00597	HMDB00807	12282759	15218131	13458381	11598062	22575524	26416884	24896120	25960980	27834958	31596080	27031352	27773076	33775024	34907992	31427084	33569716	33304542	36254260	30456860	34717552	33090328	38494588	33686908	32200856
427	3-sulfo-L-alanine	Amino Acid	Methionine, Cysteine, SAM and Taurine Metabolism	47089	LC/MS Pos Early	382	570	170.012	72886	498-40-8	C00506	HMDB02757	103684	83249	65556	131777	31930							42611			40980						44660			34226
3933	3-ureidopropionate	Nucleotide	Pyrimidine Metabolism, Uracil containing	3155	LC/MS Pos Early	1053	875	133.061	111	462-88-4	C02642	HMDB00026		64922	43704			53553	30974	32237			22715	102545	35967	31760	26469	104088	16417	85711	24477	78674	21967	44702		56035
5623	4-acetamidobenzoate	Xenobiotics	Chemical	57585	LC/MS Neg	100009413	1403	178.051	19266	556-08-1	D03836		2846780	3336168	3181919	3354951	3092453	3156359	3.43909e+06	3202248	3074505	4442410	2978395	3.65037e+06	3119807	3286556	3026129	3343126	2922317	3185066	2849326	3171400	3238692	3.74728e+06	3005272	3.56393e+06
2949	4-cholesten-3-one	Lipid	Sterol	38125	LC/MS Pos Late	100002227	2520	385.346	91477	601-57-0	C00599	HMDB00921	1192100	1758830	1514033	1128482	1339962	1363366	1247543	1.75262e+06	1493578	1458787	1657999	1337325	1.8112e+06	1975503	1577927	1964945	1554924	1.68866e+06	1.82324e+06	1701608	1609058	1897703	1.66559e+06	2280007
4192	4-ethylphenyl sulfate	Xenobiotics	Benzoate Metabolism	36099	LC/MS Neg	100001756	3580	201.023	20822574	123-07-9	C13637	HMDB62551	45766	48215	37227	81136	32617	31302	38290	33409	25006	65108	35847	78937	29716	34712	34551	39877	49829	20786	32304		48881	33367		25094
506	4-guanidinobutanoate	Amino Acid	Guanidino and Acetamido Metabolism	15681	LC/MS Pos Early	100000096	2320	146.092	500	463-003;463-00-3	C01035	HMDB03464	13771893	17096952	14265246	18130124	21418776	24486508	23575170	23302768	25744144	28042658	27875068	28053228	30855432	32566948	29100090	32044764	27375784	27880650	23045308	29265740	29395280	30589264	27155108	31153748
48	4-hydroxyglutamate	Amino Acid	Glutamate Metabolism	40499	LC/MS Pos Early	100002544	1141	164.055	439902	2485-33-8	C03079	HMDB01344		34617	22318			36035	39801	42951	41024		35642	33945		84057	57873					63784		67865	93186	87792
528	4-hydroxy-nonenal-glutathione	Amino Acid	Glutathione Metabolism	48504	LC/MS Neg	100006240	3387.5	462.192		99927-70-5			460799	598086	806778	544111	436461	441736	385977	394661	347725	473828	439788	408097	521628	633429	430840	715059	425277	659447	657721	810055	369865	504846	732653	920394
165	4-hydroxyphenylpyruvate	Amino Acid	Tyrosine Metabolism	1669	LC/MS Neg	1141	1690	179.035	979	156-39-8	C01179	HMDB00707	91737	79926	62027	53953	83585	57070	76389	62967	102261	64913	72431	129106	127186	125817	150344	84973	76490	75312	109092	71803	100769	74128	121840	80116
90	4-imidazoleacetate	Amino Acid	Histidine Metabolism	32349	LC/MS Pos Early	100001207	2055	127.05	96215	645-65-8	C02835	HMDB02024	2001985	2329241	2088674	2864247	589990	1016795	829243	913064	734797	691834	625730	690048	560821	792126	541429	735930	890983	858994	611456	879856	912589	1028715	909063	862399
302	4-methyl-2-oxopentanoate	Amino Acid	Leucine, Isoleucine and Valine Metabolism	22116	LC/MS Neg	100000551	2170	129.056	70	816-66-0	C00233	HMDB00695	148220	183831		389120	186146	144323	177122	170519	239301	224020	222910	279098	584505	263500	268715	225300	230419	184114	231956	190369	329693	531847	238961	321666
4178	4-methylcatechol sulfate	Xenobiotics	Benzoate Metabolism	46146	LC/MS Neg	100004111	2665	203.002					32666	41052	25313	39489	23643	23819	30776	25515	27239	40212	25826	40782	24780	28488	31725	28709	24954	24632	32645	25330	33674	31348	23485	33991
4107	5-(2-Hydroxyethyl)-4-methylthiazole	Cofactors and Vitamins	Thiamine Metabolism	27673	LC/MS Pos Early	100000098	2310	144.048	1136	137-00-8	C04294		176553	153457	170626	348791	146830	274304	134182	260781	191837	223034	286732	378788	211641	268958	176957	208451	263534	173479	172911	149727	314595	229797	170757	262513
112	5-(galactosylhydroxy)-L-lysine	Amino Acid	Lysine Metabolism	43582	LC/MS Pos Early	100002462	2755	325.161	123986	32448-36-5				38000	24543			25224				32210			34012			39616	33269	20497
128	5-aminovalerate	Amino Acid	Lysine Metabolism	18319	LC/MS Pos Early	100000454	2220	118.086	138	660-88-8	C00431	HMDB03355		1068957	1260709		1801796	2560256	1507051	1727660	1255668	2507492	1.93223e+06	1680970	1.85963e+06	1836473	1207286	2431080	1736293	1910817	1.9717e+06	1465119	1825170	1858047	1306945	1846359
499	5-methylthioadenosine (MTA)	Amino Acid	Polyamine Metabolism	1419	LC/MS Pos Early	212	2752	298.097	439176	2457-80-9	C00170	HMDB01173	1274528	1580305	944783	1245907	1526605	1460066	1.95461e+06	1346722	2121434	2235507	1794098	2312201	1587066	1676763	2078914	1951006	1639777	2429460	1377221	2114729	1808575	2163316	1430638	2397649
3919	5-methyluridine (ribothymidine)	Nucleotide	Pyrimidine Metabolism, Uracil containing	35136	LC/MS Neg	100001446	1778.1	257.078	445408	1463-10-1		HMDB00884
519	5-oxoproline	Amino Acid	Glutathione Metabolism	1494	LC/MS Neg	1021	738.5	128.035	7405	98-79-3	C01879	HMDB00267	18205576	21902312	19968322	20688766	29767536	23732396	30877636	22990476	31191956	51626572	34192436	46902952	32922370	42330060	48245992	45238244	44308752	44217424	41732080	48894580	54683688	58976972	46897220	61415932
2970	7-hydroxycholesterol (alpha or beta)	Lipid	Sterol	47890	LC/MS Pos Late	100005999	1930	367.336	107722			HMDB06119	5401521	7496712	8441776	6754978	5653525	5753247	5579790	5211031	7135292	7443472	7025966	5744353	8306059	8166535	7374234	8506087	6200315	7644848	8700254	7.97965e+06	6361490	6096560	10982047	10151036
3882	7-methylguanine	Nucleotide	Purine Metabolism, Guanine containing	35114	LC/MS Pos Early	100001456	2175	166.072	11361	578-76-7	C02242	HMDB00897
1668	acetylcarnitine (C2)	Lipid	Fatty Acid Metabolism (Acyl Carnitine, Short Chain)	32198	LC/MS Pos Early	100000802	2282	204.123	1	5080-50-2	C02571	HMDB00201	252954592	312657536	277068832	295938560	316070048	325865632	321141088	319372000	267696128	291358720	270727264	277626656	262244096	288195296	266295936	291252096	219556768	194219120	183744928	229293328	196817024	211760304	184603936	213952304
1339	acetylphosphate	Energy	Oxidative Phosphorylation	15488	LC/MS Polar	1211	4013.9	138.98	186	94249-01-1	C00227	HMDB01494	7763358	5660043	8.33159e+06	1.0129e+06	11346031	6357993	9449752	6682581	9734618	8.27552e+06	9678087	5193788	11925248	2867366	11128039	7701612	12670076	6024347	15281292	5591290	10501694	7949120	8434875	8806385
1316	aconitate [cis or trans]	Energy	TCA Cycle	46173	LC/MS Neg	100001359	580	173.009					877870	836724	760529	1091878	764186	729391	755804	797848	687153	1187050	735089	1.00332e+06	622264	621762	729017	662013	569273	496511	583880	389342	840645	579250	255755	540420
3843	adenine	Nucleotide	Purine Metabolism, Adenine containing	554	LC/MS Pos Early	880	2221	136.062	190	73-24-5	C00147	HMDB00034	1533854	2549263	1820780	1783681	1679393	1574453	1736092	2661742	1904292	2356523	1729104	1857195	1971209	2614703	1818633	2319442	1565905	2302559	1381429	2552379	1351226	1867298	1799120	2202306
3842	adenosine	Nucleotide	Purine Metabolism, Adenine containing	555	LC/MS Pos Early	798	2169	268.104	60961	58-61-7	C00212	HMDB00050	171699	317075	173445	282147	286350	415374	435090	452680	249144	325033	317360	233277	208862	317413	242041	256428	196066	193836	194152	233659	205942	234245	252607	377363
3834	ADP	Nucleotide	Purine Metabolism, Adenine containing	3108	LC/MS Polar	208	4393	426.022	6022	20398-34-9	C00008	HMDB01341	4821779	6832674	5067077	5407247	5276568	8051553	6570988	7876318	6945544	8471947	6.60752e+06	5927583	7.66445e+06	9183324	7787412	7082243	7031865	8553211	6560937	8215175	7.17418e+06	7825772	7986493	8816952
4014	adenosine 5'-diphosphoribose (ADP-ribose)	Cofactors and Vitamins	Nicotinate and Nicotinamide Metabolism	558	LC/MS Neg	215	920	558.064	192	68414-18-6	C00301	HMDB01178	85188	71946	50932	54047	34955		26350	19558	41800	41348	64980	59013	42199	50948	88858	54260	74626	64948	55613	31168	75247	39728
3835	AMP	Nucleotide	Purine Metabolism, Adenine containing	32342	LC/MS Pos Early	209	1013	348.07	6083	149022-20-8	C00020	HMDB00045	58424376	74672584	62010368	74823680	62669840	70465208	86495064	93649224	73484576	106731176	65381024	67803704	62086444	74727224	62567768	57646264	54891556	67127520	57875860	65502068	73113768	70191256	66767268	81537752
3833	ATP	Nucleotide	Purine Metabolism, Adenine containing	33449	LC/MS Neg	210	631	505.988	5957	34369-07-8;51963-61-2	C00002	HMDB00538	1977053	1736900	2196962	962100	2577605	3308107		2277921	6451358	1.64528e+06	6377688	2.06785e+06		3405741			4208613	9313719	6553284	9005764	2817810	3.15232e+06	7329143
1716	adrenoylcarnitine (C22:4)*	Lipid	Fatty Acid Metabolism (Acyl Carnitine, Polyunsaturated)	57528	LC/MS Pos Late	100015850	1415	476.373					105109	196226	197295	159300			177323	211056	141930	165534	124423			148246								92682	79142	129940
28	alanine	Amino Acid	Alanine and Aspartate Metabolism	1126	LC/MS Pos Early	811	1700	90.055	5950	56-41-7	C00041	HMDB00161	32943452	42739884	37988332	39047188	38042116	40518372	41658328	38056960	41129664	50449736	39214868	38638104	40168904	44784588	45476756	50197236	40225532	43093808	40203952	46510232	39220064	49812040	40004304	45561032
3829	allantoin	Nucleotide	Purine Metabolism, (Hypo)Xanthine/Inosine containing	1107	LC/MS Polar	1002	1672	157.037	204	97-59-6	C02350	HMDB00462	377319	495501	428923	377544	161962	182045	146996	112603		148936	87178	146679	81476	80018	64177		71025		70051	72513	76001	63956	73238
44	alpha-ketoglutaramate*	Amino Acid	Glutamate Metabolism	62101	LC/MS Polar	100002397	1916	144.03	48	18465-19-5			15953995	20390348	15393539	14861326	17604440	14210348	18064536	14799288	22674988	25602228	20932740	33289348	18295746	19470524	22227328	20311494	20315202	7143829	20321754		23853788	17794524	18606980	22042116
1320	alpha-ketoglutarate	Energy	TCA Cycle	528	LC/MS Polar	93	2700	145.014	51	305-72-6;328-50-7;22202-68-2	C00026	HMDB00208	6413641	7918926	5823073	4428630	7539288	7076442	8783268	7885543	12957702	13254732	11197538	12024989	16304430	14147178	16255475	13096623	16140253	13402662	17714382	12150702	18127808	15116239	18395670	18738982
1158	arabitol/xylitol	Carbohydrate	Pentose Metabolism	48885	LC/MS Polar	100006430	1932.4	151.061	6912;94154				867112	884453	1085712	435612	804929	1.00409e+06	721332	1.03879e+06	1243522	953686	980315	889484	1539491	1361554	1170125	1348226	1374504	1448805	1399595	1542392	990523	1464596	1425788	1603105
1164	arabonate/xylonate	Carbohydrate	Pentose Metabolism	48255	LC/MS Polar	100006115	2700	165.041	122045;6602431				25094176	29289838	33400366	25419862	20578756	22992732	23942640	24827340	20783648	25680232	19092696	21641466	22993132	21534264	23215810	19360910	16897296	15427996	17663180	15434235	14838075	13069315	14927414	15413888
1379	arachidate (20:0)	Lipid	Long Chain Saturated Fatty Acid	1118	LC/MS Neg	893	6240	311.296	10467	506-30-9	C06425	HMDB02212	3648685	4026151	3064671	4171834	3565545	3.5126e+06	5.89824e+06	5712030	3542286	3647868	3909774	3204015	7583795	3563480	8763576	7028155	3521594	4404906	5.08648e+06	7795421	3903667	6.4474e+06	5.44447e+06	6.64476e+06
1432	arachidonate (20:4n6)	Lipid	Long Chain Polyunsaturated Fatty Acid (n3 and n6)	1110	LC/MS Neg	229	5535	303.233	444899	506-32-1	C00219	HMDB01043	1315020	2303121	1158238	2764613	1719737	1901994	4290603	5186059	1743817	3242888	1997339	1946932	4.13326e+06	1569914	4783842	5826291	1124855	2190813	2390656	5897228	2051131	4458750	2989453	6126333
1711	arachidonoylcarnitine (C20:4)	Lipid	Fatty Acid Metabolism (Acyl Carnitine, Polyunsaturated)	57518	LC/MS Pos Late	100015837	1353	448.342					896669	1.76307e+06	1741121	1720210	1.74904e+06	1.91714e+06	1942621	1948506	1853429	1020805	1778119	1893785	1953619	1652336	1.78534e+06	1616326	1.83991e+06	1418342	1643641	1443347	1686281	1495433	1357676	1494164
1687	arachidoylcarnitine (C20)*	Lipid	Fatty Acid Metabolism (Acyl Carnitine, Long Chain Saturated)	57513	LC/MS Pos Late	100015833	1512	456.405				HMDB06460	527532	588343	584074	440168	456416	641709	403585	520727	558955	529797	519892	586447	819359	710800	553707	656755	678388	573596	658809	493019	587127	437690	629722	544837
429	arginine	Amino Acid	Urea cycle; Arginine and Proline Metabolism	1638	LC/MS Pos Early	231	2825	175.119	232	1119-34-2	C00062	HMDB00517	478872032	407103616	346471360	609464512	187736624	188752736	209930384	216608560	236296832	288579648	250493440	348210912	204872192	222350432	260594464	209644496	289785024	170652448	190920208	112832864	359423488	179848240	131359912	118090536
430	argininosuccinate	Amino Acid	Urea cycle; Arginine and Proline Metabolism	15497	LC/MS Pos Early	232	2745	291.13	16950	156637-58-0	C03406	HMDB00052	312761	259488	186769	315561	112014	110463	113519	156925	131012	152500	143340	145955	183118	180096	223199	192920	299215	153922	173608	95860	283162	179110	115672	94760
39	asparagine	Amino Acid	Alanine and Aspartate Metabolism	512	LC/MS Pos Early	917	1225	133.061	6267	70-47-3	C00152	HMDB00168	119641392	120583152	124881232	151532976	114734144	128042208	122541704	131309176	115973712	147718816	127482384	139694384	143162576	157238912	133836880	154744032	149514512	125784112	146857504	109749936	172964976	129486328	133300656	129364688
35	aspartate	Amino Acid	Alanine and Aspartate Metabolism	443	LC/MS Pos Early	234	1165	134.045	5960	56-84-8	C00049	HMDB00191	188098032	198581552	206184672	184368992	187534768	215601760	202876176	211748480	220762976	236141840	217007008	222188608	283344544	279544064	235448624	271298112	267102272	261357056	274985888	220528496	270918848	251222720	264743344	259235392
2832	behenoyl dihydrosphingomyelin (d18:0/22:0)*	Lipid	Dihydrosphingomyelins	57331	LC/MS Pos Late	100009026	3150	789.684				HMDB12091	6944374	8093590	7490993	7334985	7145752	8732972	7044863	7926396	9243831	8989591	8796771	7529606	10999705	8957452	8841311	9501642	8530544	8145497	9050225	8630943	9017426	8259715	8954927	8926487
2838	behenoyl sphingomyelin (d18:1/22:0)*	Lipid	Sphingomyelins	48492	LC/MS Pos Late	100006294	3083	787.669				HMDB12103	409042624	458528480	610724544	494244832	407320896	591206336	410211296	578220480	529897408	495601440	501763456	439303744	766401920	639173120	509250176	622997568	678255616	450004992	705086720	451404736	665914816	425768256	671987200	502686048
1688	behenoylcarnitine (C22)*	Lipid	Fatty Acid Metabolism (Acyl Carnitine, Long Chain Saturated)	57514	LC/MS Pos Late	100015832	1561	484.436							196520	126921								62116	188210	191437		256224	242150				234922
4151	benzoate	Xenobiotics	Benzoate Metabolism	15778	LC/MS Neg	100000008	1750	121.029	243	65-85-0	C00180	HMDB01870	383592	461990	435925	427215	440910	485927	460737	500001	521828	671517	542974	454010	483974	616706	971226	662663	596102	586370	538019	527157	575852	780443	557510	532169
3934	beta-alanine	Nucleotide	Pyrimidine Metabolism, Uracil containing	55	LC/MS Pos Early	244	1905	90.055	239	56-41-7;107-95-9	C00099	HMDB00056	5.9763e+06	5.90919e+06	6352793	6.99146e+06	5445479	5795958	4664867	6.23701e+06	4997844	4935657	4824320	4816957	4643932	4840342	4581115	4569697	4880148	4344069	3896827	3844494	3880979	3453762	3554972	3890826
54	beta-citrylglutamate	Amino Acid	Glutamate Metabolism	54923	LC/MS Neg	100003271	530	320.062	72715786	73590-26-8	C20775		2115825	1.99759e+06	1881650	2166454	2201423	2070707	2077791	2148424	1.82422e+06	2273839	1808200	1810124	1.81131e+06	1789632	1.81128e+06	1.86468e+06	1737666	1737689	1642578	1608295	1621873	1624167	1429504	1678010
4448	beta-guanidinopropanoate	Xenobiotics	Food Component/Plant	35101	LC/MS Pos Early	100001411	2145	132.077	67701	353-09-3	C03065	HMDB13222			389937	750865	245928	579699		1194224	2819606	1759088	3317170	2305600	851556	648257		1.0177e+06	686361		853209	1845023	685019		881996	2724999
6	betaine	Amino Acid	Glycine, Serine and Threonine Metabolism	3141	LC/MS Pos Early	799	1064	118.086	247	107-43-7	C00719	HMDB00043	347127488	378476032	382060544	340824736	358165632	382576256	382490624	392019264	371215648	385452032	362260992	366294912	411361440	397307232	341895040	394993504	359960096	349939232	325997824	336744288	331959584	327488608	333235328	356416544
2950	beta-sitosterol	Lipid	Sterol	27414	LC/MS Pos Late	100001033	3054	397.383	222284	83-46-5	C01753	HMDB00852	681513	659305	636382	553266	702501	650937	660377	633629	871182	686678	620237	709264	806215	752210	662256	689338	746451	607256	722277	683695	816239	487890	771685	863637
4069	biotin	Cofactors and Vitamins	Biotin Metabolism	568	LC/MS Pos Early	251	2253	245.095	171548	58-85-5	C00120	HMDB00030	181602	205298	172090	324213	152518	169015	207984	199508	141552	211491	182349	280422	140111	164505	176070	188612	176868	116536	143461	116643	250333	156781	125715	154316
1358	butyrate/isobutyrate (4:0)	Lipid	Short Chain Fatty Acid	40605	LC/MS Neg	1143	1062	87.0452	264	109-92-6	C00246	HMDB00039	204374	238896	139354	301481	183541		220988	246469	318363	252974	268316	299255	170124	158106	311644	208698	241862	269637	111230	160689	169761	251165	163820	241407
2953	campesterol	Lipid	Sterol	33997	LC/MS Pos Late	100001269	2873	383.367	173183	474-62-4	C01789	HMDB02869	933283	1062670	1061477	896091	947235	871157	1102269	976138	1083823	1106280	754289	976609	1206437	1097510	1176129	978103	1013475	896933	1050354	892257	943763	765637	1038214	1236954
1360	caproate (6:0)	Lipid	Medium Chain Fatty Acid	32489	LC/MS Neg	926	2713.7	115.076	8892	142-62-1	C01585	HMDB00535	982834	1555235	1361454	1555214	1003368	1032049	976331	891639	1435344	2619827	1186227	1411050	1004582	1518544	1231634	1545925	891229	1570086	1371043	1564854	1010260	1250823	1828029	1906996
1362	caprylate (8:0)	Lipid	Medium Chain Fatty Acid	32492	LC/MS Neg	932	4362	143.108	379	124-07-2	C06423	HMDB00482	856430	1731957	504761	861864	584021	951373	782145	1460266	1094834	2.05255e+06	832403	875812	634082	833183	637171	905269	897800	875027	656341	1328320	1.04337e+06	810781	790534	846734
56	carboxyethyl-GABA	Amino Acid	Glutamate Metabolism	40007	LC/MS Pos Early	100003260	2085	176.092	2572	4386-03-02		HMDB02201	164063	231816	145176	228705	229015	318910	256319	215792	205674	333698	270621	317588	277342	509813	322562	314793	209529	316688	148269	478806	259651	469468	358814	567262
1740	carnitine	Lipid	Carnitine Metabolism	15500	LC/MS Pos Early	100000007	1978	162.113	10917	461-05-2	C00318	HMDB00062	134625952	139714576	129980240	126782440	116705136	131480880	131662176	134142504	114356424	100424704	108473120	107461736	107380416	117538992	97428760	108342032	90688048	78908840	81801560	82049456	82510704	78129280	77005808	76997864
79	carnosine	Amino Acid	Histidine Metabolism	1768	LC/MS Pos Early	249	2942	227.114	439224	305-84-0	C00386	HMDB00033	431110	444564	453259	472989	407898	471073	424071	469723	412606	480893	406650	443140	498591	470908	400999	500375	385970	378391	368264	403499	383628	365669	334255	347417
2784	ceramide (d16:1/24:1, d18:1/22:1)*	Lipid	Ceramides	57437	LC/MS Pos Late	100015727	3850	620.598					3035746	3400225	3603727	3653032	3074988	4804409	3461249	4232613	4660631	4057007	3653707	4020576	4.82044e+06	4381304	3921949	4913749	4293548	4195506	4039268	4044749	4469073	3959125	4433116	4039519
2780	ceramide (d18:1/14:0, d16:1/16:0)*	Lipid	Ceramides	57432	LC/MS Pos Late	100015735	2477	510.488					385376		514469	510733	344016	460899	326196	617604	373562	515933		443488	836557	708745	327323	532590	644288	393996	595537	387677	652305	415783	711077	351513
2781	ceramide (d18:1/17:0, d17:1/18:0)*	Lipid	Ceramides	57434	LC/MS Pos Late	100015737	3055	552.535						322353	256980	438431		176521	172412	327403	368105	450458	319256	334216	463681	488915	400326	390109	300354	414703	391077	385223	299727	250303	359254	285028
2785	ceramide (d18:2/24:1, d18:1/24:2)*	Lipid	Ceramides	57443	LC/MS Pos Late	100015744	3858	646.613					24483430	30377278	28527928	28630548	25240624	35486172	27109860	34314316	34302192	34568656	32705474	31107734	37946024	37090864	32319316	38778416	34641016	34070936	30224626	34239692	32828020	31757328	33709160	32355556
1690	cerotoylcarnitine (C26)*	Lipid	Fatty Acid Metabolism (Acyl Carnitine, Long Chain Saturated)	57516	LC/MS Pos Late	100015835	1649	540.499				HMDB06347	436505	556456	477103	426205	385674	499796	403066	441016	413533	474773	389625	398058	580376	428205	393784	407725	371281	363555	321924	352257	331557	261873	367790	298997
242	C-glycosyltryptophan	Amino Acid	Tryptophan Metabolism	48782	LC/MS Pos Early	100006379	2700	367.15	10981970	180509-18-6			148119	144763	132477	156698	168579	211185	181511	180605	180588	166022	161046	149100	212378	195374	188232	187713	182167	161105	138620	144109	165590	182295	154644	167283
3161	chenodeoxycholate	Lipid	Primary Bile Acid Metabolism	1563	LC/MS Neg	1123	5264	391.285	10133	474-24-9;474-25-9	C02528	HMDB00518	30640		27134	25843		11552.3	19067	18855	13551	32066		28576	13248.8	22609		16429.6	19185.2	13348.1			18667		9493.5	15360
3158	cholate	Lipid	Primary Bile Acid Metabolism	22842	LC/MS Neg	136	5165	407.28	221493	81-25-4	C00695	HMDB00619	542960	490037	469497	776639	447946	419311	507696	466207	369403	622274	421248	694565	409428	455955	475317	486621	493703	347081	395381	312276	578300	441761	343545	402036
2924	cholesterol	Lipid	Sterol	63	LC/MS Pos Late	266	2707	369.352	11025495	57-88-5	C00187	HMDB00067	388392960	479425504	495942432	367171616	442438592	443599168	349341376	490342464	491233600	461899424	493118080	408678496	618327616	525943520	502405376	529362784	535392928	485421824	522819104	456784544	483719168	420930272	506121888	481566816
2015	choline	Lipid	Phospholipid Metabolism	15506	LC/MS Pos Early	1256	1961	104.107	305	67-48-1	C00114	HMDB00097	268258000	291695616	266405392	290385568	284303744	285938560	279251936	294680352	292838144	300325824	274838912	301866784	308183712	329717792	301031328	322769152	304737152	272976800	292148480	285065472	301914464	293745536	294997568	305387264
2016	phosphocholine	Lipid	Phospholipid Metabolism	34396	LC/MS Pos Early	267	700	184.073	1014	72556-74-2	C00588	HMDB01565	9719302	10367615	10985554	8676367	10071968	10505874	10595531	10654682	10082209	10056163	9707525	9987046	11970226	12153357	9946864	11490737	10020800	9954115	10091992	9205466	8418561	8601745	8898322	9355854
1314	citrate	Energy	TCA Cycle	1564	LC/MS Neg	1124	582	191.02	311	77-92-9	C00158	HMDB00094	6.45067e+06	5279689	5270575	7.65064e+06	3991455	3370987	4.11491e+06	3433111	3315445	5354760	3514092	4714594	2094244	2326530	3067422	2500444	2708560	1.82891e+06	2.08371e+06	1816678	3.61053e+06	2286374	1612953	1801770
438	citrulline	Amino Acid	Urea cycle; Arginine and Proline Metabolism	2132	LC/MS Pos Early	391	1520	176.103	9750	372-75-8	C00327	HMDB00904	31969538	26803466	27863802	29807854	26025564	23904798	29451900	22771492	23307590	26166514	23148748	22949848	22257636	20054876	21099944	18674550	15820119	16403718	18572070	16840618	15657138	15880179	13348622	15195850
530	CoA-glutathione*	Amino Acid	Glutathione Metabolism	62804	LC/MS Neg	269	1326	535.084	11953788	6477-52-7	C00920		40086	55587	51442	54289	64684	71979	68950	75103	73404	123901	70196	68616	69097	79316	76251	81461	57136	101780	69393	91054	68176	100997	103157	124956
473	creatine	Amino Acid	Creatine Metabolism	27718	LC/MS Pos Early	1221	1947	132.077	586	57-00-1	C00300	HMDB00064	1298356096	1383311616	1373781504	1344712192	1252616448	1394356480	1317292416	1422292864	1264764288	1251409280	1193408512	1215499392	1352339328	1428598016	1217601792	1368022144	1247603712	940382720	1066957248	1125136896	1108413184	1016450432	1110121344	1112863104
475	creatine phosphate	Amino Acid	Creatine Metabolism	33951	LC/MS Polar	100000112	3831	210.029	9548602	922-32-7	C02305	HMDB01511	754851	725065	795963	595974	680879	656265	740285	693570	587325	690567	674057	620310	807921	706397	699139	590963	679628	601722	657463	563473	565200	593582	613067	614874
474	creatinine	Amino Acid	Creatine Metabolism	513	LC/MS Pos Early	275	2055	114.066	588	60-27-5	C00791	HMDB00562	7680850	8521859	9796029	8292121	9607540	14856544	11295901	11130652	9232069	5786485	7858781	5869121	10370159	7090702	7971236	7842502	8308234	5486133	7674094	6152356	7411223	8111018	8742139	8647514
518	cys-gly, oxidized	Amino Acid	Glutathione Metabolism	18368	LC/MS Neg	1224	925	353.06	333293	7729-20-6			33748	58448		137740	53333	165802	46254	95706	44018	5488792	34196	122367		38021	32857	98998		164541		78333	28078	99187	17183	51085
405	cysteine	Amino Acid	Methionine, Cysteine, SAM and Taurine Metabolism	1868	LC/MS Pos Early	800	1475	122.027	5862	52-90-4;56-89-3	C00097	HMDB00574	918016	825497	542164	1104453	462964	516166	615250	530577	523113	1042375	583518	1097273	340668	608362	689099	534942	569647	515854	447748	375100	798023	620279	340271	418440
418	cysteine sulfinic acid	Amino Acid	Methionine, Cysteine, SAM and Taurine Metabolism	37443	LC/MS Pos Early	100002113	597	154.017	109	207121-48-0	C00606	HMDB00996	92055	51884	94292	136850	30551		25946		23350		30436	45590	25114	34223	22961	22965	36754		85572		48045	23123	36889	24766
513	cysteine-glutathione disulfide	Amino Acid	Glutathione Metabolism	35159	LC/MS Pos Early	100001437	2465	427.095	4247235	13081-14-6		HMDB00656	103316	76230	72440	169477	45739	45875	60798	47737	65406	46922	42279	97989	21024	32527		30608					78883	26615
516	cysteinylglycine	Amino Acid	Glutathione Metabolism	35637	LC/MS Pos Early	278	2132	179.048	439498	19246-18-5	C01419	HMDB00078	310617	309504	417785	214557	392941	741454	390905	422369	538346	685061	592904	645610	702628	1094861	634214	1156333	713108	865918	440490	879979	691264	864118	649062	760895
3945	cytidine	Nucleotide	Pyrimidine Metabolism, Cytidine containing	514	LC/MS Pos Early	827	2124	244.093	6175	65-46-3	C00475	HMDB00089	168490	277097	185412	381427	365903	565810	537943	623971	338820	493580	365134	441044	347655	522492	318234	426051	432585	365029	329468	451515	518077	482410	466302	588725
2017	CDP-choline	Lipid	Phospholipid Metabolism	34418	LC/MS Pos Early	1220	725	489.115	13804	33818-15-4	C00307	HMDB01413
3941	CMP	Nucleotide	Pyrimidine Metabolism, Cytidine containing	2372	LC/MS Pos Early	282	835	324.059	6131	63-37-6	C00055	HMDB00095	96178	76567	95742	96903	88497	90737	97537	90758		77816	63224	56705	71550	65456	69272	67785	63628		42486	32025	55179	25006	46512	36370
2022	CDP-ethanolamine	Lipid	Phospholipid Metabolism	34410	LC/MS Polar	100001407	4210	445.053	123727	72842-05-8	C00570	HMDB01564
1739	deoxycarnitine	Lipid	Carnitine Metabolism	36747	LC/MS Pos Early	100001662	2052	146.118	134	6249-56-5	C01181	HMDB01161	70616784	83710480	73688144	80370888	78392896	94719280	86110344	88462840	87932576	86064944	82215552	84474880	86808608	91676848	79354304	95176864	80844920	83813160	76918728	83254448	76333056	84155240	81269040	90261624
3183	deoxycholate	Lipid	Secondary Bile Acid Metabolism	1114	LC/MS Neg	302	5294	391.285	222528	83-44-3	C04483	HMDB00626	123982	140842	111268	168622	78425	96699	101822	104334	89698	143527	101882	146593	83702.7	90312	68630	90663.5	106918	75599.4	73101	52421	130506	84044	71203.1	102595
1431	dihomolinolenate (20:3n3 or 3n6)	Lipid	Long Chain Polyunsaturated Fatty Acid (n3 and n6)	35718	LC/MS Neg	100001739	5596	305.249	5280581	17046-59-2	C03242	HMDB02925	345409	472112	164549	675210	311821	278795	904146	887141	278371	372006	405048	371020	721543	242891	1092712	919507	214091	291623	484944	887706	466368	833866	505382	1055141
1712	dihomo-linolenoylcarnitine (C20:3n3 or 6)*	Lipid	Fatty Acid Metabolism (Acyl Carnitine, Polyunsaturated)	57521	LC/MS Pos Late	100015840	1392	450.358					2079984	1989110	2119470	2059511	1882718	2353272	2198048	2407550	2136683	2268282	2177996	1974263	2690073	2229141	2300157	2101119	2262418	2069265	2251371	1743555	1951078	1857202	1906150	1848900
1710	dihomo-linoleoylcarnitine (C20:2)*	Lipid	Fatty Acid Metabolism (Acyl Carnitine, Polyunsaturated)	57520	LC/MS Pos Late	100015839	1436	452.373					861923	1002567	1.02309e+06	899711	638029	792681	675356	909424	807830	734842	652027	635061	711378	622751	548077	590225	573055	538288	569925	499205	504107	343768	459020	572531
3901	dihydroorotate	Nucleotide	Pyrimidine Metabolism, Orotate containing	601	LC/MS Polar	923	1910	157.025	648	155-54-4	C00337	HMDB03349	2402913	2606900	2856316	2951912	2496150	2467475	2611323	2895085	2258594	2597768	1.95735e+06	2456390	1900505	1750750	1631083	2140368	1625687	1442844	1307172	1674743	1456471	1590014	1755251	1.82086e+06
1113	dihydroxyacetone phosphate (DHAP)	Carbohydrate	Glycolysis, Gluconeogenesis, and Pyruvate Metabolism	15522	LC/MS Pos Early	309	539	171.005	668	102783-56-2	C00111	HMDB01473	2766575	3000100	3.82062e+06	2302580	3047964	2987197	3.54965e+06	3.45904e+06	3169736	3992476	3681912	3132246	4736427	4429340	3460986	3841066	3003133	3.74514e+06	3322610	4542563	3237291	3381447	4564862	4356892
444	dimethylarginine (ADMA + SDMA)	Amino Acid	Urea cycle; Arginine and Proline Metabolism	36808	LC/MS Pos Early	100001810	2850	203.15	123831	102783-24-4	C03626	HMDB01539	1907230	2525852	3103029	2871476	2861246	3255501	2991653	3052070	2123973	2919704	2.05691e+06	2857627	2344987	2204963	1600855	2665540	2131602	2200362	2999522	2886873	2200813	2694881	3427169	3.96764e+06
5	dimethylglycine	Amino Acid	Glycine, Serine and Threonine Metabolism	5086	LC/MS Pos Early	806	1104	104.071	673	1118-68-9	C01026	HMDB00092	1282078	1225240	1.04315e+06	957905	387823	462074	629277	429588	156413	367295	244818		492372	153693	111811	92651				81346
1436	docosadienoate (22:2n6)	Lipid	Long Chain Polyunsaturated Fatty Acid (n3 and n6)	32415	LC/MS Neg	100001182	6034	335.296	5282807	7370-49-2	C16533	HMDB61714							16739	18663					23942		25255	23096				22957		21058
1422	docosahexaenoate (DHA; 22:6n3)	Lipid	Long Chain Polyunsaturated Fatty Acid (n3 and n6)	44675	LC/MS Neg	100000665	5525	327.233	445580	6217-54-5	C06429	HMDB02183	246090	432469	163787	358241	237252	232229	549552	586881	272145	419100	256862	222254	488614	206784	549453	660711	205409	294254	426103	662072	274666	516805	351849	686737
1421	docosapentaenoate (DPA; 22:5n3)	Lipid	Long Chain Polyunsaturated Fatty Acid (n3 and n6)	32504	LC/MS Neg	100001181	5571	329.249	6441454	2234-74-4	C16513	HMDB06528	338079	552959	217833	713582	474723	395946	1.30907e+06	1400180	413478	710240	438103	438892	1188751	296050	1372633	1297919	258298	470761	618318	1156715	428096	1224780	723663	1602603
1717	docosapentaenoylcarnitine (C22:5n3)*	Lipid	Fatty Acid Metabolism (Acyl Carnitine, Polyunsaturated)	57529	LC/MS Pos Late	100015851	1387	474.358					630213	643457	608596	604568	768436	942191	816638	873097	833406	875954	914195	912546	1079353	788463	905485	879504	847923	572198	972343	697995	857929	674850	707274	689315
1419	eicosapentaenoate (EPA; 20:5n3)	Lipid	Long Chain Polyunsaturated Fatty Acid (n3 and n6)	18467	LC/MS Neg	2050	5450	301.217	446284	10-2005-9;10417-94-4	C06428	HMDB01999	295752	390927	156863	435618	215242	193602	410932	577048	234717	445919	313280	319037	248704	211828	422721	342780	262247	252602	289841	394086	323663	371646	183539	432715
1402	eicosenoate (20:1n9 or 1n11)	Lipid	Long Chain Monounsaturated Fatty Acid	33587	LC/MS Neg	100001335	5950	309.28	5282768		C16526	HMDB02231	476537	580061	363712	645088	488769	417212	884416	793804	424920	437791	523264	416595	928888	392714	867078	849537	399418	480042	588164	902416	524308	803262	729427	961041
1704	eicosenoylcarnitine (C20:1)*	Lipid	Fatty Acid Metabolism (Acyl Carnitine, Monounsaturated)	57519	LC/MS Pos Late	100015838	1484	454.389					1002974	1039499	1221022	1003609	864103	913171	784367	904001	1067591	931737	869123	758211	879636	745211	772414	831940	750772	659646	780212	588593	564026	631084	674309	718360
4512	ergothioneine	Xenobiotics	Food Component/Plant	37459	LC/MS Pos Early	100002154	850	230.096	3032311	58511-63-0	C05570	HMDB03045	30260934	26203220	32597530	29869708	22025848	24719232	21248018	21944404	23212276	25185328	23955082	24338572	25847636	26837896	24651908	22582522	25025784	19139674	22338184	19835204	27244200	22207820	19549180	19764384
1406	erucate (22:1n9)	Lipid	Long Chain Monounsaturated Fatty Acid	1552	LC/MS Neg	1087	6355.6	337.311	5281116	112-86-7	C08316	HMDB02068	103278	208897	73798	173798	176527	173623	308139	391867	146845	165853	146384	162577	364719	137339	353156	441884	161362	268004	278544	482757	225674	434599	320061	506044
1306	erythronate*	Carbohydrate	Aminosugar Metabolism	42420	LC/MS Polar	100001320	2186	135.03	2781043	88759-55-1		HMDB00613	66484096	77945768	69109320	72086080	63757936	73875344	70262840	72940928	61307424	71346192	59410180	62029980	69371264	66028076	65139168	70926576	75530384	69303632	73335584	65213888	75653192	80081720	78509408	79264840
4019	FAD	Cofactors and Vitamins	Riboflavin Metabolism	2134	LC/MS Neg	327	2425	784.15	643975	146-14-5;84366-81-4	C00016	HMDB01248	82806	88667	77991	74266	85051	98704	91997	112814	97764	130620	103761	105863	119928	130079	104326	133012	96968	113798	100324	109021	92905	118720	107478	111753
4071	folate	Cofactors and Vitamins	Folate Metabolism	1826	LC/MS Neg	328	1467	440.132	6037	59-30-3	C00504	HMDB00121	91105	79221	49694	116676	66641	45297	81995	65074	58312	116901	76240	140956	36692	57411	75521	57874	72826	38845	57421	34262	109551	76538	31573	50795
1224	fructose	Carbohydrate	Fructose, Mannose and Galactose Metabolism	577	LC/MS Polar	878	2065	179.056	5984	57-48-7	C00095	HMDB00660	7827172	7919329	7730448	6356051	6493691	7668545	7713291	7.99053e+06	9976157	10796877	9660152	9813182	13871700	13716348	13388546	12953101	14826606	13030590	15548755	12587454	16379177	15170875	15777686	15925745
1111	Isobar: hexose diphosphates	Carbohydrate	Glycolysis, Gluconeogenesis, and Pyruvate Metabolism	46896	LC/MS Neg	100002180	551	338.989			C00354		23356172	24876048	25051732	16052395	29685980	32564334	30307426	30965364	46512072	56572392	48076744	45975208	61793632	65917772	58938200	64742780	47806588	56392976	50255360	58687648	46648116	54054856	47491312	59585660
113	fructosyllysine	Amino Acid	Lysine Metabolism	46227	LC/MS Pos Early	100005373	2784	309.166	123708	21291-40-7			3359766	2885580	3246954	5399444	3220191	4377803	4346315	3989817	3954848	3.42017e+06	3.06885e+06	4724018	2789153	2876282	3139141	2741069	3.55294e+06	1817707	2856506	1.81693e+06	5073074	2718588	2.98735e+06	2471307
1324	fumarate	Energy	TCA Cycle	1643	LC/MS Polar	330	3084	115.004	444972	100-17-8	C00122	HMDB00134	3017413	3.43619e+06	3195403	3845889	3005113	3.40455e+06	3235692	3556937	3154629	4089543	3166477	3.75306e+06	3.84114e+06	4101497	3226145	4112065	3.97808e+06	4063094	3884756	4000890	4192931	4793324	4284410	4690216
1250	galactonate	Carbohydrate	Fructose, Mannose and Galactose Metabolism	27719	LC/MS Polar	100001026	3085	195.051	128869	299-28-5	C00880	HMDB00565	10410975	5013969	5437361	3.29087e+06	3656062	3789196	4506929	5350287	5173161	4629095	5176248	3.23306e+06	6020237	4795817	4015645	4536285	4544649	3115627	11216635	4636942	5.09686e+06	2.87917e+06	3859249	12154651
2710	galactosylglycerol	Lipid	Galactosyl Glycerolipids	57345	LC/MS Polar	100003064	2518	299.098	16048618	16232-91-0	C05401	HMDB06790	670405	695240	734294	672785	683723	705712	686508	719043	733477	812831	681647	736314	873073	794988	774240	811627	760576	739761	714392	702143	694433	752363	730648	806796
569	gamma-glutamylcysteine	Peptide	Gamma-glutamyl Amino Acid	1778	LC/MS Pos Early	1036	2118	251.07	842	636-58-8	C00669	HMDB01049	252564	246065	254791	306324	189584	166237	256625	246681	260326	624548	383469	626376	117228	251181	623317	207834	455847	138964	151846	164433	703153	223025	143022	137650
577	gamma-glutamyl-epsilon-lysine	Peptide	Gamma-glutamyl Amino Acid	33934	LC/MS Pos Early	100001262	2725	276.155	7015685	17105-15-6		HMDB03869	147362	169936	129837	158878	139731	75429	72256	218745	144171	247255	174570	157964	199049	170597	204112	267016	147292	161979	179345	121185	217170	93148	104859	104181
570	gamma-glutamylglutamate	Peptide	Gamma-glutamyl Amino Acid	36738	LC/MS Neg	331	598.3	275.089	92865	1116-22-9	C05282	HMDB11737	100958	121306	123186	58323	151598	233573	193333	200235	317913	313294	229695	203750	373967	357563	278138	288044	279453	387109	340584	416150	260367	353014	372109	391221
571	gamma-glutamylglutamine	Peptide	Gamma-glutamyl Amino Acid	2730	LC/MS Pos Early	1140	1430	276.119	150914	10148-81-9	C05283	HMDB11738	65451	65915	69646	54056	74400	38311	63448	66959	46101	73409	64921	78813	66695	63579	66709	76855	52319	41418	75112	58757	70939	40235		24045
574	gamma-glutamylisoleucine*	Peptide	Gamma-glutamyl Amino Acid	34456	LC/MS Pos Early	100001485	2940	261.144	14253342			HMDB11170	681282	964651	751751	750704	1189315	1823555	1.59635e+06	1.69379e+06	1955720	2268944	1.94827e+06	1758794	3129458	3096202	2609894	3.28669e+06	3.10589e+06	3044404	2663628	3.28139e+06	3.41459e+06	3.5221e+06	3388198	3.50226e+06
575	gamma-glutamylleucine	Peptide	Gamma-glutamyl Amino Acid	18369	LC/MS Pos Early	1268	2991	261.144	151023	2566-39-4		HMDB11171	1297230	1858285	1472059	1286810	2.05489e+06	2872300	2758147	2912787	3.45273e+06	3489253	3065339	2938510	4721762	5075104	4.00121e+06	4619338	4537223	4179169	4138794	4566057	4843135	4759546	4777144	5785074
579	gamma-glutamylphenylalanine	Peptide	Gamma-glutamyl Amino Acid	33422	LC/MS Neg	100000491	1825	293.114	111299	7432-24-8		HMDB00594		41605		24922	32409	41842	34589	35803	52886	71643	35602	48664	49363	45317	41990	48381	40183	47628	35657	34206	35362	41731	38574	47987
580	gamma-glutamylthreonine	Peptide	Gamma-glutamyl Amino Acid	33364	LC/MS Pos Early	100001314	1750	249.108	76078708	5652-48-2		HMDB29159	777804	386116	266539	767469	777348	1364514	874441	1169595	1271173	532251	1107792	1132560	2401203	1985461	1371686	2326510	1.89725e+06	2032345	2.03155e+06	1.97194e+06	1.79285e+06	1792097	2160343	2.0158e+06
583	gamma-glutamylvaline	Peptide	Gamma-glutamyl Amino Acid	43829	LC/MS Pos Early	100001126	2700	247.129	7015683	2746-34-1		HMDB11172	212073	157173	195188			721038	430250	474642	584143	477153	598587	533645	1299364	1027884	751907	1386091	1397362	1394227	848844	1284667	1210535	1.57943e+06	1208775	1228058
4067	gamma-tocopherol/beta-tocopherol	Cofactors and Vitamins	Tocopherol Metabolism	52473	LC/MS Pos Late	100008998	2384	416.364					621778		616478
4425	gluconate	Xenobiotics	Food Component/Plant	587	LC/MS Polar	338	2922	195.051	10690	527-07-1	C00257	HMDB00625	14273952	14777914	15494695	13354194	13113406	14481850	13097781	14820540	12388940	11545338	12823759	9466259	17362060	14506872	12596314	11795682	13337491	10481160	14630572	8872094	13018245	9077532	11466815	10159790
1104	glucose	Carbohydrate	Glycolysis, Gluconeogenesis, and Pyruvate Metabolism	20488	LC/MS Polar	572	2342	179.056	5793	50-99-7	C00031	HMDB00122	615915584	597179392	605819456	608753856	544774976	510086144	557879360	566085760	528528192	602077376	556414656	590224064	575128704	569960064	570820736	533612864	564963200	493228416	556734784	463616768	580184064	530189952	525434816	525729376
1105	glucose 6-phosphate	Carbohydrate	Glycolysis, Gluconeogenesis, and Pyruvate Metabolism	31260	LC/MS Polar	291	4537	259.022	5958	103192-55-8	C00668	HMDB01401	1468861	1730185	1695050	961199	1509903	1706662	1549483	1500694	2025364	1476935	1681495	1399780	2120296	1.90997e+06	1721865	1689209	1857709	1880007	1.87651e+06	1.82271e+06	1536458	1600730	2197592	1830166
42	glutamate	Amino Acid	Glutamate Metabolism	57	LC/MS Pos Early	561	1500	148.06	611	56-86-0	C00025	HMDB00148	517702464	535748192	437565952	330468128	555022400	683506432	677274048	667916544	953835648	1041572608	881258496	794789568	1252832000	1243223552	1220116096	1112531584	1330995840	1262526976	1288808192	1265238016	1357466368	1514559744	1358332288	1492503296
51	glutamate, gamma-methyl ester	Amino Acid	Glutamate Metabolism	33487	LC/MS Pos Early	100001103	2170	162.076	68662	1499-55-4;1499-55-4		HMDB61715	15858158	24292444	18813912	12227842	17779736	24996378	20612592	25325620	24098364	34519056	25724788	23471408	25987286	29813038	25148592	31402460	18700192	22233676	18366296	25853190	18438346	22301230	23814584	26773562
43	glutamine	Amino Acid	Glutamate Metabolism	53	LC/MS Pos Early	563	1291	147.076	5961	56-85-9	C00064	HMDB00641	809052352	773215616	854157056	1145166592	734114880	779771072	769981568	807420736	661325376	895628352	707495808	923341312	755920320	842902592	751398976	837306432	818671744	616263552	765992320	569703296	914814592	666024064	630036160	648427072
1515	glutarate (C5-DC)	Lipid	Fatty Acid, Dicarboxylate	396	LC/MS Polar	339	2900	131.035	743	110-94-1	C00489	HMDB00661	567716	698070	550907	529819	288918	440772	377611	392192	310314	353006	418193	345145	251319		279197	238017	171091			308782
510	glutathione, oxidized (GSSG)	Amino Acid	Glutathione Metabolism	27727	LC/MS Pos Early	448	2667	613.159	65359	103239-24-3	C00127	HMDB03337	140184336	148622880	153748880	165152032	145842032	165223584	146636912	162164640	145926960	146374128	138995696	136225248	163880464	145886336	135897264	162132544	144096544	127375200	118225360	121924032	132250656	123636304	114948864	125478584
509	glutathione, reduced (GSH)	Amino Acid	Glutathione Metabolism	2127	LC/MS Pos Early	496	2000	308.091	124886	70-18-8	C00051	HMDB00125	22804856	21545428	29616696	23631962	25425700	35000940	24709340	29489468	28005878	26420848	30486802	24936272	45523928	49630692	30700268	45344564	40513328	30849084	39133728	37183560	31691798	29249576	38966344	31071646
1124	glycerate	Carbohydrate	Glycolysis, Gluconeogenesis, and Pyruvate Metabolism	1572	LC/MS Polar	1052	2070.4	105.019	752	600-19-1	C00258	HMDB00139	16127311	19225570	17328284	15896448	16276481	18998256	18552828	17399124	20553644	22599908	19246216	22128996	24913402	23017872	23887812	23587076	22326602	22354696	26209102	23362940	26153476	27780592	26208480	26508476
2586	glycerol	Lipid	Glycerolipid Metabolism	15122	LC/MS Neg	1254	758	91.0401	753	56-81-5	C00116	HMDB00131									100267	271475		117930	258866	200691	272213	77102	262328	251277	311387	181803	270927	224682	173944	200218
5553	glycerol 2-phosphate	Xenobiotics	Chemical	27728	LC/MS Polar	100001029	3681.7	171.006	2526	819-83-0	C02979	HMDB02520
2587	glycerol 3-phosphate	Lipid	Glycerolipid Metabolism	43847	LC/MS Pos Early	100000258	580	173.021	754	29849-82-9	C00093	HMDB00126	10726529	11948636	13204854	8973844	12292923	12440310	13709394	13295702	13708022	14141123	15389985	13881039	19091720	18224690	16648405	16173686	16482931	15191337	15075840	16360989	14901415	13889290	16837812	15501558
2023	glycerophosphoethanolamine	Lipid	Phospholipid Metabolism	37455	LC/MS Polar	100001620	3075	214.049	123874	33049-08-0	C01233	HMDB00114	931789	1.00916e+06	962592	985844	680115	762017	705625	750480	945590	962520	935045	1.04762e+06	1086810	1.02306e+06	1138137	1116986	1166962	1116054	1291733	1097516	1097588	1109197	1215681	1204650
2592	glycerophosphoglycerol	Lipid	Glycerolipid Metabolism	48857	LC/MS Polar	100001619	2430	245.043	439964		C03274			119287	115945	104103		82704	132674	105221	77396	116495	89524	106354	163171	124189	98683	133566	109843	94388	123219	90184	90325	109996	71766	88102
2025	glycerophosphoinositol*	Lipid	Phospholipid Metabolism	52307	LC/MS Pos Early	100001621	516	335.074	167572	16824-65-0
2019	glycerophosphorylcholine (GPC)	Lipid	Phospholipid Metabolism	15990	LC/MS Pos Early	100000269	672	258.11	71920	28319-77-9	C00670	HMDB00086	6094951	6592426	5.96315e+06	6.46119e+06	4648257	4638028	4941719	4991335	7.01577e+06	6768312	6236014	7307835	7071003	6697237	8142354	7001395	8.06733e+06	7584112	8197266	7122377	8569025	7540326	7345680	6629815
2024	glycerophosphoserine*	Lipid	Phospholipid Metabolism	57404	LC/MS Neg	100015666	626	258.038	3081457				124997	203519	165383	178347	168375	300061	143654	228680	158733	322336	137622	199760	168704	202434	150554	170590	121667	105106	164852	260353	83605	192514	153772	166021
1	glycine	Amino Acid	Glycine, Serine and Threonine Metabolism	58	LC/MS Pos Early	340	1375	76.0393	750	56-40-6	C00037	HMDB00123	38072408	36510280	36885408	41780900	32117464	34409224	34344416	35681088	31149816	34688496	32110780	34089416	35898176	35042136	32709150	37014856	32473512	32048668	32247888	29240460	32119414	31579422	32015404	29697288
3166	glycochenodeoxycholate	Lipid	Primary Bile Acid Metabolism	32346	LC/MS Neg	1628	5236.1	448.307	12544	16564-43-5	C05466	HMDB00637	67315	91391	42225	97412	52408	37703	62973	55362	49073	104105	56320	111386	29341	41418	59757	46296	50699	30556	41191	26126	76988	54175	29356	48727
3159	glycocholate	Lipid	Primary Bile Acid Metabolism	18476	LC/MS Neg	342	5163	464.302	10140	475-31-0;863-57-0	C01921	HMDB00138	334008	285705	219575	451436	234504	179565	253041	247239	196324	426466	232785	456995	149946	204264	265100	204551	222236	142243	170752	115543	312634	233797	141962	187834
3190	glycodeoxycholate	Lipid	Secondary Bile Acid Metabolism	18477	LC/MS Neg	100000436	5281	448.307	3035026	360-65-6	C05464	HMDB00631	247493	235135	195359	372631	176944	153778	215991	195518	132369	342698	198309	334404	138134	156622	219960	187411	236392	114442	168513	107792	273130	189367	121081	170026
2789	glycosyl-N-palmitoyl-sphingosine (d18:1/16:0)	Lipid	Hexosylceramides (HCER)	53013	LC/MS Pos Late	100009272	2623	700.572					3818018	4131519	4522575	4137674	4105998	5178004	3619070	4442724	4819671	4767660	4637689	4167376	5558432	4590193	4995169	5070662	4418981	4526805	4899348	4098440	4410852	4009264	4766893	4393934
750	glycylleucine	Peptide	Dipeptide	34398	LC/MS Pos Early	100001258	3059	189.123	92843	869-19-2	C02155	HMDB00759	46498	86672	58553	56556							63422				66288	41051		66440
760	glycylvaline	Peptide	Dipeptide	18357	LC/MS Pos Early	100000487	2734	175.108	97417	1963-21-9		HMDB28854	99500	222768	220931	231012	123183	142410	109782	47923	62214	111790	180851	117322	86466	112994	145905	155222	79028	169795	163911	86451	95325	126017	109290	76969
472	guanidinoacetate	Amino Acid	Creatine Metabolism	43802	LC/MS Pos Early	344	1937	118.061	763	352-97-6	C00581	HMDB00128	78945	128780	97826	78055		60536		28730	34896	27306			68527	43846		71438	29652		38935		26398	27176	52630	24420
3879	guanine	Nucleotide	Purine Metabolism, Guanine containing	32352	LC/MS Pos Early	172	2032	152.057	764	73-40-5	C00242	HMDB00132	1643274	1.72967e+06	1738416	2004878	1148762	1287461	1137479	1264988	903457	937853	950698	1054142	735771	810942	674645	841106	561865	511684	555619	520635	458090	469579	428138	462138
3878	guanosine	Nucleotide	Purine Metabolism, Guanine containing	1573	LC/MS Neg	1099	1662	282.084	6802	118-00-3	C00387	HMDB00133	30260	22759	43273		17190				24513		22812		25496		19972			12607		18336
3872	guanosine 5'- diphosphate (GDP)	Nucleotide	Purine Metabolism, Guanine containing	2848	LC/MS Neg	346	639	442.017	8977	43139-22-6	C00035	HMDB01201	61955	87704	89107	99150	158959	105143	160263	80816	148579	195436	129327	86010	89772	50385	111939	116401	108898	179291	120478	199498	75191	174256	142938	141136
3873	5'- GMP	Nucleotide	Purine Metabolism, Guanine containing	2849	LC/MS Pos Early	347	800	364.065	6804	5550-12-09	C00144	HMDB01397	703016	712836	723871	1098844	892123	1189297	841002	870698	653639	1020541	615978	977226	506917	621529	581198	570528	626831	564195	692272	489044	459179	857645	589790	868189
1264	guanosine 5'-diphospho-fucose	Carbohydrate	Nucleotide Sugar	15903	LC/MS Neg	335	755	588.075		15839-70-0			61737	56394			91865	51508	76505		107292	156381	84890		96880		105110	66869	50565	104761		106281	45342	107770		106248
4042	gulonate*	Cofactors and Vitamins	Ascorbate and Aldarate Metabolism	46957	LC/MS Polar	100001586	2750	195.051	152304	20246-53-1	C00257	HMDB03290	73322600	72260792	56577536	45951136	71471256	62553628	78353712	51991020	79696096	78136824	78967840	59393004	61628112	53416608	58008176	47183328	60424744	62349976	55789860	71610152	44880760	58501100	49578080	74718824
4091	heme	Cofactors and Vitamins	Hemoglobin and Porphyrin Metabolism	41754	LC/MS Pos Late	100001386	1124	616.176	26945	14875-96-8	C00032	HMDB03178	31283978	37493704	34050928	27229980	49344192	44480136	51676960	62508580	79464160	82480992	73375136	67969272	82216016	80794064	90831696	76858984	82009104	79564144	80532920	78999392	77517448	74103208	95154040	90699064
5558	HEPES	Xenobiotics	Chemical	21248	LC/MS Neg	100000843	1022	237.091	23831	7365-45-9			702110272	662106816	562031680	1129238656	545652480	506715040	616397120	631497088	485564928	1018106496	584375552	1050399936	384740064	551867456	624529408	586110912	628119936	399213824	469579744	354841888	844734272	624366464	397801472	510583456
1361	heptanoate (7:0)	Lipid	Medium Chain Fatty Acid	1644	LC/MS Neg	925	3670	129.092	8094	111-14-8	C17714	HMDB00666	480283	1076452	556138	1220220	661231	1649834	1.01372e+06	1368211	703497	15927701	853091	1428446	692709	1206902	735012	1627244	677035	1411781	532738	1793408	522076	1597673	637369	1289647
1425	hexadecadienoate (16:2n6)	Lipid	Long Chain Polyunsaturated Fatty Acid (n3 and n6)	57652	LC/MS Neg	100009394	5398	251.202	13932172	28290-73-5		HMDB00477	89672	74223		128143	71105	45788	95166		28651	104516	63242	92292		50839	91924						73343	60419		69139
1672	hexanoylcarnitine (C6)	Lipid	Fatty Acid Metabolism (Acyl Carnitine, Medium Chain)	32328	LC/MS Pos Early	100000781	3358	260.186	6426853	6920-35-0		HMDB00705	405293	601714	429885	534535	440471	535152	444562	566505	302563	461527	315341	411956	323320	376007	302616	393969	231218	222366	182121	286023	207270	258554	256154	183934
4137	hippurate	Xenobiotics	Benzoate Metabolism	15753	LC/MS Neg	100000014	2106.9	178.051	464	495-69-2	C01586	HMDB00714	194419	259360	207868	281675	208830	213067	228995	210246	180280	266547	205323	243477	179222	207537	188917	196933	202876	166735	164400	155763	241376	189041	168333	174915
67	histidine	Amino Acid	Histidine Metabolism	59	LC/MS Neg	355	755.9	154.062	6274	5934-29-2	C00135	HMDB00177	17612092	24097608	19630924	24082544	21494380	24004760	22731712	23716344	18541558	29628466	19632186	24658288	22150816	24408556	19569574	26898472	22445032	25508444	20578412	24794292	21819456	23114260	21046400	21803088
4548	histidine betaine (hercynine)*	Xenobiotics	Food Component/Plant	62278	LC/MS Pos Early	100004059	2094	198.124	3083620	534-30-5			13331538	14324269	17859150	15938240	10563744	16360675	13462860	14508349	11561768	11992800	11890639	11620074	17917602	19374806	11358973	19155522	14954045	13620635	15554650	13487386	12705204	14308621	15268398	17549234
400	homocysteine	Amino Acid	Methionine, Cysteine, SAM and Taurine Metabolism	15128	LC/MS Pos Early	311	2155	136.043	778	454-29-5	C00155	HMDB00742	46386	40285	28585	58296	59886		69697		60115	98571	38246	89520	32875		42328			42632		67437		60178		67615
4551	homostachydrine*	Xenobiotics	Food Component/Plant	33009	LC/MS Pos Early	100001550	1750	158.118	441447	1195-94-4	C08283	HMDB33433	533108	730204	976877	850232	739015	973300	684798	899036	713829	801585	672901	789599	885645	978824	687025	894035	685728	650887	712961	641393	689347	569718	590667	619998
110	hydroxy-N6,N6,N6-trimethyllysine*	Amino Acid	Lysine Metabolism	62959	LC/MS Pos Early	100021123	2759	205.155					596820	679020	622467	603800	530863	628893	611855	669799	625288	709636	568857	662646	695745	733061	641913	854625	664240	658734	605424	659624	755714	611342	527262	623050
2836	hydroxypalmitoyl sphingomyelin (d18:1/16:0(OH))	Lipid	Sphingomyelins	62851	LC/MS Pos Late	100021000	2056	719.57					3472519	3876191	3834901	3288346	3347596	3981393	3198252	3606897	4325558	4253037	4046517	3528003	4879041	4419790	4176573	4200395	4410142	3667424	4606024	3822861	4154338	3712341	4520107	4.15533e+06
420	hypotaurine	Amino Acid	Methionine, Cysteine, SAM and Taurine Metabolism	590	LC/MS Pos Early	358	724	110.027	107812	300-84-5	C00519	HMDB00965	293525	246132	329492	290148	143974	186501	128898	166807	121240	119854	105989	116617	146337	127035	92554	128149	95357	96018	110121	88936	69182	54761	71654	75616
3818	hypoxanthine	Nucleotide	Purine Metabolism, (Hypo)Xanthine/Inosine containing	3127	LC/MS Neg	171	1291.2	135.031	790	68-94-0	C00262	HMDB00157	8950392	9975530	9535742	10871056	9044560	11099903	9967604	10659264	9083400	8560753	9117194	10273413	9980874	10808525	9329794	11155291	9507044	10140707	9460866	9951972	9789755	10767427	9848945	11522814
78	imidazole lactate	Amino Acid	Histidine Metabolism	15716	LC/MS Pos Early	100000263	2040	157.061	793	14403-45-3	C05568	HMDB02320	401355	407117	412056	499946	229337	258114	303432	256671	149497	152832	142434	179938	96056	154252	138222	155153	101536	121367	105805	126615	143719	135858	101183	127636
3817	inosine	Nucleotide	Purine Metabolism, (Hypo)Xanthine/Inosine containing	1123	LC/MS Pos Early	361	1269	269.088	6021	58-63-9	C00294	HMDB00195	1793486	1.98146e+06	1.96752e+06	1.02001e+06	1702637	1739780	2051142	1916904	2742346	1802553	2790033	1594826	3555688	2435744	2955020	3156796	2085975	3005678	3447683	3074713	2395383	2634541	2501287	2513708
3816	inosine 5'-monophosphate (IMP)	Nucleotide	Purine Metabolism, (Hypo)Xanthine/Inosine containing	2133	LC/MS Pos Early	362	650	349.054	8582	4691-65-0	C00130	HMDB00175	11610032	13968418	15379125	15806496	18673108	19431890	18238664	20177444	13999456	16944232	14147463	15871687	19595448	12643863	14162694	20765052	12319963	8510920	16692996	18569100	11682105	15526101	18779652	25712682
1995	inositol 1-phosphate (I1P)	Lipid	Inositol Metabolism	43849	LC/MS Polar	370	4785	259.022	440194	573-35-3;106032-59-1	C01177	HMDB00213
376	isobutyrylcarnitine (C4)	Amino Acid	Leucine, Isoleucine and Valine Metabolism	33441	LC/MS Pos Early	100001055	2810	232.154	168379	25518-49-4		HMDB00736	8.03641e+06	8623092	8683905	8219810	6825672	8139185	7228546	8.01157e+06	6772778	7.1818e+06	6656809	7329347	7889329	7.7221e+06	6155680	7.4142e+06	6143051	5165498	6336635	4918803	6272521	5262420	5120392	5335359
342	isoleucine	Amino Acid	Leucine, Isoleucine and Valine Metabolism	1125	LC/MS Pos Early	376	2800	132.102	6306	73-32-5	C00407	HMDB00172	1270155776	1418655488	1312700928	1591493760	1235064704	1323718400	1277640448	1361781248	1273832064	1480786304	1308622848	1392574592	1314610176	1474857600	1315526528	1461080832	1378784384	1214121216	1216564352	1203750400	1420332288	1254147200	1233061888	1281802240
313	isovalerylcarnitine (C5)	Amino Acid	Leucine, Isoleucine and Valine Metabolism	34407	LC/MS Pos Early	100001393	3085	246.17	6426851	31023-24-2		HMDB00688	1424152	1.60693e+06	1438092	1566098	1443044	1591295	1759636	1.7222e+06	1462524	1586285	1.4636e+06	1.60109e+06	1.53615e+06	1641953	1461079	1648542	1266845	1352044	1011975	1291964	1129157	1330351	1075240	1444421
312	isovalerylglycine	Amino Acid	Leucine, Isoleucine and Valine Metabolism	35107	LC/MS Neg	100001452	1950	158.082	546304	16284-60-9		HMDB00678	207992	204688	207367	221216	203356	207742	248922	256959	339520	440877	258770	332890	264508	348855	362533	297775	262431	242805	261659	250159	308398	270937	260097	251597
246	kynurenine	Amino Acid	Tryptophan Metabolism	15140	LC/MS Pos Early	100000265	2739	209.092	161166	2922-83-0	C00328	HMDB00684	151778	214324	158838	197471	116510	153690	141334	164031	136019	146746	96711	157099	109750	155424	88975	167355	143992	124186	105978	117910	119578	123245	126088	127330
1121	lactate	Carbohydrate	Glycolysis, Gluconeogenesis, and Pyruvate Metabolism	527	LC/MS Neg	482	681.6	89.0244	612	79-33-4	C00186	HMDB00190	9868544	15954764	14761194	13414386	39404872	40780632	43046208	42831076	44416804	68438728	46462600	59603912	53944112	58309216	55266196	64479720	57026080	58667524	57125600	60670364	66639100	70719432	60581104	74407304
2819	lactosyl-N-palmitoyl-sphingosine (d18:1/16:0)	Lipid	Lactosylceramides (LCER)	53010	LC/MS Pos Late	100009030	2527	862.625		4201-62-1			6722593	7209154	7777360	7059048	6829359	7141134	6633911	7976817	7641768	7501387	7.97843e+06	6892951	9098132	8557270	8.34753e+06	8034227	8377930	7.99164e+06	8601413	7493051	8447537	7044888	8774665	7786743
295	leucine	Amino Acid	Leucine, Isoleucine and Valine Metabolism	60	LC/MS Pos Early	397	2864	132.102	6106	61-90-5			1016512704	1047930816	1012594176	1073586752	956595392	941514752	965475712	991788160	967755008	1123125888	929524544	1169218688	1035158592	1018570944	950667072	1037530496	1023146624	918258432	945100480	888751424	1143745792	919922368	948908096	964783232
2840	lignoceroyl sphingomyelin (d18:1/24:0)	Lipid	Sphingomyelins	57330	LC/MS Pos Late	100006298	3437	815.7		60037-60-7			700058688	775845952	782315776	736877760	677020608	850542528	701890048	807572800	929341440	850517440	891619200	771065088	1039125120	862597504	912869760	917457088	863051520	800948480	913600192	807191168	872358784	761343744	906989120	851407040
1426	linoleate (18:2n6)	Lipid	Long Chain Polyunsaturated Fatty Acid (n3 and n6)	1105	LC/MS Neg	180	5535	279.233	5280450	60-33-3	C01595	HMDB00673	4770542	6806720	3494517	8.34227e+06	4730204	4.1767e+06	9525675	9533065	4372052	4762126	5383317	5735318	7553912	3999843	10748137	8733605	3868090	4334474	5856236	7272506	6476413	8653089	5995710	10223259
1428	linolenate (18:3n3 or 3n6)	Lipid	Long Chain Polyunsaturated Fatty Acid (n3 and n6)	34035	LC/MS Neg	100001337	5450	277.217	5280934		C06426	HMDB03073	1484863	1525615	1101988	2571907	1118055	1.00232e+06	2062845	2003071	1137882	997602	1434355	1976083	1367074	1018654	2283958	1672412	1168817	824845	1293512	1155362	1942827	1.87643e+06	1085623	1695276
1709	linolenoylcarnitine (C18:3)*	Lipid	Fatty Acid Metabolism (Acyl Carnitine, Polyunsaturated)	57511	LC/MS Pos Late	100015831	1310	422.327					1408671	1686861	2225180	2114762	1489664	2450284	1644416	2482057	1663583	1690884	1579737	1743226	2598750	2207630	1423343	2.01042e+06	2097943	1291976	1.94641e+06	1285682	1948263	1075153	1867112	1453262
1708	linoleoylcarnitine (C18:2)*	Lipid	Fatty Acid Metabolism (Acyl Carnitine, Polyunsaturated)	46223	LC/MS Pos Late	100003151	1430	424.342	6450015	36816-10-1		HMDB06469	11622733	12654318	13629696	10716478	9596334	11814318	10229641	10640133	10372817	10372337	10193365	9723757	11539296	9596892	10553574	9851466	9680607	8900956	9962755	8302369	9076805	8102863	8998157	9032850
98	lysine	Amino Acid	Lysine Metabolism	1301	LC/MS Pos Early	407	2850	147.113	5962	56-87-1	C00047	HMDB00182	103546096	111555272	104870760	147101008	94472568	96727632	102835608	102571680	92920936	132308696	105779936	127431232	99544520	117342360	113378120	121620144	116569176	93427520	103898984	91035000	141922736	106962296	103211952	104013816
1326	malate	Energy	TCA Cycle	1303	LC/MS Neg	409	615.6	133.014	525	6915-15-7	C00149	HMDB00156	8.23323e+06	8528915	9356444	7.60085e+06	8.21989e+06	8945542	8.36544e+06	9296957	8477559	6239315	8.18027e+06	9161183	10841424	10945402	9414618	10754064	11554864	10093914	10567620	10234440	12081767	11460299	11119679	11387741
1343	malonylcarnitine	Lipid	Fatty Acid Synthesis	37059	LC/MS Pos Early	100001526	2086	248.113	22833583	853728-01-5		HMDB02095	105811	115132	102579	141668	119466	154258	131881	142933	163771	149317	136422	143496	114376	129023	136338	170326	118169	138029	106439	121066	101213	103976	101500	149695
1229	mannitol/sorbitol	Carbohydrate	Fructose, Mannose and Galactose Metabolism	46142	LC/MS Polar	100001740	2320	181.072	5780		C00794	HMDB00247	62851964	65676012	59206336	32634538	59688544	78406600	74473744	80576016	97137576	100078664	92038288	85691576	139688192	124003808	123388328	119032880	125556704	118224720	130026408	116645728	116586136	122187472	126688752	134173080
4575	mannonate*	Xenobiotics	Food Component/Plant	62864	LC/MS Polar	100003695	2736	195.051	3246006	642-99-9			203672976	196781232	220016240	167216192	183652640	179260352	186667648	190572016	191344832	186781312	181631888	168121600	232918176	197302144	198925568	189600816	197456256	154533664	200782848	150419424	175006656	158906272	189705872	168309920
1376	margarate (17:0)	Lipid	Long Chain Saturated Fatty Acid	1121	LC/MS Neg	891	5731	269.249	10465	506-12-7		HMDB02259	6079721	6875860	4696489	8850094	6517100	6202411	12980307	12618058	6229894	7497270	7736429	5711184	15041779	5664617	14924914	14442448	5.76493e+06	7185608	9991566	13701297	8482032	12692323	11514435	14008709
1685	margaroylcarnitine (C17)*	Lipid	Fatty Acid Metabolism (Acyl Carnitine, Long Chain Saturated)	57512	LC/MS Pos Late	100004054	1424	414.358		106182-29-0		HMDB06210	5869616	6804427	6970567	5455486	7032216	8346097	7447455	8380796	9835863	9570136	8646371	8958573	12823256	11046886	10601720	10979989	11209885	11258047	11566030	10204732	10619550	9518756	11451850	11821812
1438	mead acid (20:3n9)	Lipid	Long Chain Polyunsaturated Fatty Acid (n3 and n6)	35174	LC/MS Neg	100001472	5650	305.249	5312531	20590-32-3		HMDB10378	42181	90785	15416.7	86453.1	48334	67676.1	125841	157250	28987	50315.9	55791	57206	115743	24849	134451	98239.2	46264	50949	73802.3	86568	105827	105679	82500	103927
384	methionine	Amino Acid	Methionine, Cysteine, SAM and Taurine Metabolism	1302	LC/MS Pos Early	415	2526	150.058	6137	63-68-3	C00073	HMDB00696	229538448	235487744	239899280	292350560	221997040	220594432	228659472	232780416	215743936	247449408	221490848	254305424	241774944	248577440	230547968	253496192	244669776	208266640	223000752	215524208	253246848	232449952	220804864	223125936
390	methionine sulfoxide	Amino Acid	Methionine, Cysteine, SAM and Taurine Metabolism	18374	LC/MS Pos Early	100000039	1272	166.053	158980	3226-65-1	C02989	HMDB02005	7886724	10302430	8164193	9574213	9192267	10831659	10275422	11725963	9637392	12451993	10457622	11978640	10086640	11650284	10236493	11194613	10190344	7902136	10089985	6718189	11415290	8887023	8827548	8120753
3973	methylphosphate	Nucleotide	Purine and Pyrimidine Metabolism	37070	LC/MS Pos Early	100001805	544	113	13130	7023-27-0		HMDB61711	1781535	2345583	2131652	1803959	1515116	1758507	1629050	2137265	1.9557e+06	2353226	1.9525e+06	2167331	2.41406e+06	2316931	2051432	2691771	1974597	2120108	1874512	2297133	1615021	1988137	2036409	2189480
1986	myo-inositol	Lipid	Inositol Metabolism	1124	LC/MS Neg	363	673	179.056	892	87-89-8	C00137	HMDB00211	39888980	43257392	40640804	37461820	42746904	43030244	42508552	42949176	43749360	56717340	45543324	47458420	44304148	47267396	46049152	49676840	45587888	48799312	40135856	45812792	41969528	50366644	39517932	48602236
1701	myristoleoylcarnitine (C14:1)*	Lipid	Fatty Acid Metabolism (Acyl Carnitine, Monounsaturated)	48182	LC/MS Pos Late	100006051	1316	370.295	90659872	889848-55-9			556579	542255	348277	264398	362691	227234	340411	232021	323797	317443	228178	206602	309803	154607	272668	154408	162609	286253	186322			200824	106308	190182
2830	myristoyl dihydrosphingomyelin (d18:0/14:0)*	Lipid	Dihydrosphingomyelins	57365	LC/MS Pos Late	100009038	2060	677.559				HMDB12085	2727084	3279118	3371280	2901577	2925758	3599416	3371830	3449691	4476242	4350907	4172257	3592923	5304930	4423568	4478180	4189790	4188733	3983950	4098724	4046367	4495559	4037760	4248921	4464009
1682	myristoylcarnitine (C14)	Lipid	Fatty Acid Metabolism (Acyl Carnitine, Long Chain Saturated)	33952	LC/MS Pos Late	100001270	1350	372.311	6426854	18822-89-4		HMDB05066	2934309	3034009	4768098	3.3381e+06	2274742	3.57553e+06	2480526	3657012	2719957	2647913	2729976	2322034	4445476	3614937	2348660	3335541	3380503	2347422	3.54063e+06	2236805	3.11296e+06	2.07767e+06	3091676	2042661
130	N,N,N-trimethyl-5-aminovalerate	Amino Acid	Lysine Metabolism	57687	LC/MS Pos Early	100015962	2186	160.133	14274897				62276040	72203832	64752992	69062944	71858824	95571400	84197416	84713120	79325264	74345616	70282320	73618456	78625120	86662736	70921384	86060632	71185800	67461680	67731384	75877944	71666192	76953888	77185488	81634104
464	N,N,N-trimethyl-alanylproline betaine (TMAP)	Amino Acid	Urea cycle; Arginine and Proline Metabolism	62947	LC/MS Pos Early	100020217	2470	229.155					32052540	36887476	36866616	32519844	35976952	37859000	37732696	35505112	38022880	37855208	36199756	36617080	40666192	41139420	36338640	41923712	36469132	36690028	34396000	37399136	33632724	36994836	36323828	37638164
99	N2-acetyllysine	Amino Acid	Lysine Metabolism	36751	LC/MS Neg	100001721	828.3	187.109	92907	1946-82-3	C12989	HMDB00446	29108	25181			21862		34881		23217		33170	30339	37057		26099	20037	27431	32962		29127	25445	36873		31693
109	N6,N6,N6-trimethyllysine	Amino Acid	Lysine Metabolism	1498	LC/MS Pos Early	189	2825	189.16	440120	23284-33-5	C03793	HMDB01325	23274034	26328736	26219724	27685204	20471080	23629126	22357932	23757308	21250988	25172060	21602530	24278710	25568890	27818804	21409836	28920432	24803254	19641600	22658416	19670672	24826676	21004876	19835944	21466548
100	N6-acetyllysine	Amino Acid	Lysine Metabolism	36752	LC/MS Neg	100001734	1059	187.109	92832	692-04-6	C02727	HMDB00206	25505	32242	21812	16091			24421		21069	42725	26246	25980	22538	23129	20898	27727		29084		33706		29372	25095	30368
1310	N6-carboxymethyllysine	Carbohydrate	Advanced Glycation End-product	36713	LC/MS Pos Early	100001768	2500	205.118	123800	5746-04-03			11590105	12514870	13290208	12873766	14226085	15868006	15123182	15793739	13122673	20865108	16032746	18234138	15784965	18900668	16366014	18646602	15285735	14752082	15102308	16143112	18658868	16909948	15992798	17545384
107	N6-methyllysine	Amino Acid	Lysine Metabolism	62860	LC/MS Pos Early	100003415	2831	161.129	164795	1188-07-4	C02728	HMDB02038	323692	367816	279375	363272	118426	122934		134676			94339
30	N-acetylalanine	Amino Acid	Alanine and Aspartate Metabolism	1585	LC/MS Polar	1110	1564.8	130.051	88064	97-69-8	C02847	HMDB00766	1059540	1317485	1208078	1117850	991995	1050814	1211527	927679	924945	1255216	1003952	1135035	1076914	962834	987214	1164498	910258	816537	1123715	895511	874253	904897	1026083	1093230
445	N-acetylarginine	Amino Acid	Urea cycle; Arginine and Proline Metabolism	33953	LC/MS Pos Early	100001266	2245	217.13	67427	155-84-0	C02562	HMDB04620	836656	907759	643449	1483830	724433	718401	761063	781916	640753	1108960	816784	1358451	504506	754760	785442	763855	765145	563166	513694	518483	982824	798735	480507	676211
40	N-acetylasparagine	Amino Acid	Alanine and Aspartate Metabolism	33942	LC/MS Pos Early	100001257	785	175.071	99715	4033-40-3		HMDB06028	638267	756209	685482	805643	778150	891108	764461	807069	1150875	1.00234e+06	847165	1123887	699860	921619	785585	905908	885011	705504	869803	566238	772396	860998	698927	860354
36	N-acetylaspartate (NAA)	Amino Acid	Alanine and Aspartate Metabolism	22185	LC/MS Pos Early	100000787	880	176.055	65065	997-55-7;997-55-7	C01042	HMDB00812	195467	316898	254470	206564	234250	341493	286885	335584	481506	376348	343478	308434	414287	446152	403161	487100	431495	471177	421544	416345	385147	418610	474426	446858
1287	N-acetylglucosamine 6-phosphate	Carbohydrate	Aminosugar Metabolism	15107	LC/MS Polar	1213	4114	300.049	439219	102029-88-9	C00357	HMDB02817	99677	101282	87451	52401	101076	101066	79452	122399	121188	69445	124641		145320	133684	112540	133987	108832	111542	139647	81534		82302	132190	108778
1308	N-acetylglucosamine/N-acetylgalactosamine	Carbohydrate	Aminosugar Metabolism	46539	LC/MS Pos Early	100006435	715	222.097	24139			HMDB00215	4.79929e+06	4889054	5298907	4096441	4472720	4.66216e+06	4680478	4965888	4614449	4762894	4416886	4439466	5347417	5189335	4623046	4.97629e+06	4674731	4565466	4582019	4068479	4021934	3999760	4123552	4362148
1305	N-acetylglucosaminylasparagine	Carbohydrate	Aminosugar Metabolism	48149	LC/MS Pos Early	1215	1212	336.14	123826	2776-93-4	C04540	HMDB00489	634462	735274	880271	661398	623597	739507	654286	742053	623971	713422	684583	571763	804329	816399	677377	844209	742834	699154	775169	640472	769561	639975	700599	588517
45	N-acetylglutamate	Amino Acid	Glutamate Metabolism	15720	LC/MS Pos Early	100000282	1050	190.071	70914	5817-08-03	C00624	HMDB01138	117432	99967	66927	61945	107574	108367	145326	124445	237275	202757	187025	147148	233608	237027	196716	236333	196883	288690	243539	272782	238633	235641	280481	260930
46	N-acetylglutamine	Amino Acid	Glutamate Metabolism	33943	LC/MS Pos Early	100001253	845	189.087	182230	2490-97-3	C02716	HMDB06029	712239	683194	796121	918649	827510	904371	831434	971495	1014331	1062066	934179	977510	904837	1.01153e+06	958099	1027813	907113	831762	891861	646605	960165	800255	877556	822235
2	N-acetylglycine	Amino Acid	Glycine, Serine and Threonine Metabolism	27710	LC/MS Polar	100001006	1780	116.035	10972	543-24-8		HMDB00532	261746		256910	195489	222348	302981	266076	274179	306919	318655	254743		275433	239965	382368	409963		337624	205492	295186			341602	294807
70	N-acetylhistidine	Amino Acid	Histidine Metabolism	33946	LC/MS Neg	100001293	900	196.073	75619	39145-52-3	C02997	HMDB32055	47820	53622	44973	33988	53231	46618	53682	55697	65674	63645	60223	60033	51693	77991	68768	54303	44159	54404	36070	57704	45956	67372	58058	63830
296	N-acetylleucine	Amino Acid	Leucine, Isoleucine and Valine Metabolism	1587	LC/MS Neg	1082	2400	172.098	70912	1188-21-2	C02710	HMDB11756	61333	56376	55549	66824	58342	84711	55101	64990	92195	130913	67713	99434	91868	94666	98268	83957	62297	79379	83712	69043	95772	93046	74598	69531
385	N-acetylmethionine	Amino Acid	Methionine, Cysteine, SAM and Taurine Metabolism	1589	LC/MS Neg	1083	1787	190.054	448580	65-82-7	C02712	HMDB11745	661483	1292619	1.31509e+06	938523	1097402	1155690	1328610	615563	601232	1618921	1170766	1125624	603050	1034709	1110230	1176042	588006	1142944	1243839	1015469	587217	1264515	1321408	1225431
391	N-acetylmethionine sulfoxide	Amino Acid	Methionine, Cysteine, SAM and Taurine Metabolism	45428	LC/MS Pos Early	100005463	880	208.064	193368	108646-71-5			102031	333525	251108	129591	261517	257914	254555	104685	143194	232032	289834	151978	141754	264512	251909	230854	113407	271920	321917	212314	101011	251341	330123	299000
1294	N-acetylneuraminate	Carbohydrate	Aminosugar Metabolism	32377	LC/MS Pos Early	1162	660	310.113	439197	131-48-6	C00270	HMDB00230	451899	430972	526076	420828	441213	409312	443681	490748	475281	493411	397414	425699	542840	557699	437244	452792	464023	432483	481367	469034	433277	488892	475847	440589
133	N-acetylphenylalanine	Amino Acid	Phenylalanine Metabolism	33950	LC/MS Neg	100001256	2597	206.082	74839	2018-61-3	C03519	HMDB00512	61065	68775	66830	72714	76526	66381	77485	76092	112083	142066	103261	110168	93643	113642	105762	101606	87194	95273	89470	98161	91835	99995	99873	109364
10	N-acetylserine	Amino Acid	Glycine, Serine and Threonine Metabolism	37076	LC/MS Pos Early	100001851	800	148.06	65249	97-14-3		HMDB02931	119123	144301	161088	150240	147387	166655	183946	148441	153262	161944	131466	138384	166617	185425	128546	220706	147062	122731	137805	123809	117830	160780	162395	163442
17	N-acetylthreonine	Amino Acid	Glycine, Serine and Threonine Metabolism	33939	LC/MS Neg	100001274	821.6	160.061	152204	17093-74-2		HMDB62557	454392	537133	351935	427362	323895	314178	438814	351824	439167	592330	417942	383823	361744	404078	358910	399768	229714	340287	291327	361663	194078	324829	273314	328113
368	N-acetylvaline	Amino Acid	Leucine, Isoleucine and Valine Metabolism	1591	LC/MS Neg	1084	1704	158.082	66789	96-81-1		HMDB11757	24245	26426		24145		21665		26412		55305		34199	43806	26559	37363	33739	28511	29800	31775	31003	34674	33566	28468
2766	N-behenoyl-sphingadienine (d18:2/22:0)*	Lipid	Ceramides	57372	LC/MS Pos Late	100015624	3911	620.598					3851780	4600503	2014319	1068280	3859257	667718	3765163	1190452	4730022	5673840	5273565	4754735	2.09502e+06	1145037	5199789	3111054	1230309	5327482	1.8938e+06	5664111	945760	4680218	2436680	5095263
3900	N-carbamoylaspartate	Nucleotide	Pyrimidine Metabolism, Orotate containing	1594	LC/MS Pos Early	1108	795	177.051	93072	923-37-5	C00438	HMDB00828	3.76879e+06	3724393	4182246	4082602	4.15906e+06	4279934	3.90976e+06	3.73312e+06	3447101	3604597	3273680	3826251	3.6957e+06	3229107	3146713	3640311	3286200	2578793	3006688	2490374	2402825	2655576	2357360	2780898
453	N-delta-acetylornithine	Amino Acid	Urea cycle; Arginine and Proline Metabolism	43249	LC/MS Neg	100004523	858	173.093	9920500				166701	220357	188898	144380	181010	167567	193329	200368	210474	249386	179419	170087	143539	118967	133910	136906	137485	134295	119064	142607	130389	148977	113447	122923
1408	nervonate (24:1n9)*	Lipid	Long Chain Monounsaturated Fatty Acid	52674	LC/MS Neg	100001231	6804	365.342	5281120	506-37-6	C08323	HMDB02368	220705	235164	52325	158651	288233	87711	501067	305854	248040	127843	216629	189478	309261	95214	588360	283844	69296	272018	198230	629262	155660	381193	208148	515862
387	N-formylmethionine	Amino Acid	Methionine, Cysteine, SAM and Taurine Metabolism	2829	LC/MS Neg	194	1543.8	176.039	439750	4289-98-9	C03145	HMDB01015	85872	85859	89393	99320	110510	109042	107866	132402	153328	248119	126692	183773	160414	211019	173978	180339	167727	145564	138337	119552	181946	149609	139228	144120
214	N-formylphenylalanine	Amino Acid	Tyrosine Metabolism	48433	LC/MS Neg	100006056	2360	192.067	759256	13200-85-6			264531	283312	306146	319299	310605	367373	357205	393139	431940	619681	353825	447984	443072	490972	430352	508244	440929	431930	426808	368721	453559	404427	420306	435419
3993	nicotinamide	Cofactors and Vitamins	Nicotinate and Nicotinamide Metabolism	594	LC/MS Pos Early	432	1942	123.055	936	98-92-0	C00153	HMDB01406	94282336	115732032	125784768	132498072	120209248	163806368	136489568	160317040	120948448	131981216	118039344	120778808	148424736	164051504	112622520	167601488	135772304	109245552	123359968	126368184	132800840	116567392	146469888	141169024
3997	NAD+	Cofactors and Vitamins	Nicotinate and Nicotinamide Metabolism	5278	LC/MS Neg	1310	1434	662.102	5893	53-84-9	C00003	HMDB00902	788410	629369	574597	439103	340534	349664	292636	286459	321166	425584	540817	377658	663408	703022	709754	699147	749056	699429	548281	390325	470759	420839	241324	346028
3995	nicotinamide ribonucleotide (NMN)	Cofactors and Vitamins	Nicotinate and Nicotinamide Metabolism	22152	LC/MS Pos Early	1312	766	335.064	14180	1094-61-7	C00455	HMDB00229	658983	536280	560187	438596	464917	451615	388207	408030	446653	444176	564174	460342	727869	757612	614679	660569	941854	580645	750184	517159	534558	586637	423806	540611
3996	nicotinamide riboside	Cofactors and Vitamins	Nicotinate and Nicotinamide Metabolism	33013	LC/MS Pos Early	100001310	2040	255.098	439924	1341-23-7	C03150	HMDB00855		25129				38964	36348	40649	112886		90700	95610	130222	127554	93165	162075	108322	119871	121053	176448	146327	172429	159141	189724
3992	nicotinic acid mononucleotide (NaMN)	Cofactors and Vitamins	Nicotinate and Nicotinamide Metabolism	32461	LC/MS Pos Early	100001058	648	336.048	5288991	321-02-8	C01185	HMDB01132		41627	32154	28071	39355	36616	42721	55589	20770
463	N-methylproline	Amino Acid	Urea cycle; Arginine and Proline Metabolism	37431	LC/MS Pos Early	100001956	1335	130.086	557	475-11-6			218720	342157	415002	288558													225600		202711				186225	127163
1378	nonadecanoate (19:0)	Lipid	Long Chain Saturated Fatty Acid	1356	LC/MS Neg	892	6068	297.28	12591	646-30-0	C16535	HMDB00772	1133738	1164692	883998	1416322	990636	1113420	1837173	2042227	1035309	965925	1100733	899300	2476698	919264	2247162	2252780	919490	1158315	1.57605e+06	2.04093e+06	1298263	1.88632e+06	1767569	2.04939e+06
2764	N-palmitoyl-sphingadienine (d18:2/16:0)*	Lipid	Ceramides	57416	LC/MS Pos Late	100015609	2490	536.504					616017	707485	818834	892461	700016	955776	618439	952518	978001	925371	930107	639562	1036705	1100316	826624	1210653	980103	840531	894086	768708	994808	636365	934988	806041
2746	N-palmitoyl-sphinganine (d18:0/16:0)	Lipid	Dihydroceramides	52604	LC/MS Pos Late	100009028	3090	540.535	5283572	5966-29-0		HMDB11760	997161	1069991	1.00487e+06	967190	1000666	1423992	980031	1352484	1258443	1462473	1181436	1283948	1720386	1341049	1285389	1441821	1358558	1243263	1468718	1341906	1334588	1052917	1288840	1416334
2754	N-palmitoyl-sphingosine (d18:1/16:0)	Lipid	Ceramides	44877	LC/MS Pos Late	1518	2893	538.519	5283564	24696-26-2		HMDB04949	15989932	19005788	18942732	17032720	16439736	21509408	16792192	19834372	21111048	21218232	20859438	19099110	25635430	22366360	21522928	22818902	22129790	19924160	22153302	19575704	21560524	19041880	21759120	20562440
2747	N-stearoyl-sphinganine (d18:0/18:0)*	Lipid	Dihydroceramides	1759	LC/MS Pos Late	922	3526	568.566	5283573	2304-80-5			1276120	1420065	1249409	1307973	1174773	1741825	1392510	1595029	1.8744e+06	1599636	1761997	1614934	2.01897e+06	1.82696e+06	1746740	1737893	1683545	1720542	1628377	1722782	1712842	1728250	1680272	1797834
2758	N-stearoyl-sphingosine (d18:1/18:0)*	Lipid	Ceramides	54979	LC/MS Pos Late	1547	3392	566.551	5283565	104404-17-3		HMDB04950	4703142	5610337	5631018	5858856	5049422	7287696	5062361	6093685	6375802	6300524	6206726	6086017	7453278	6700485	5849206	7074238	6243748	6.71825e+06	6127365	6382094	6054267	5764512	6420438	6099090
1960	N-stearoyltaurine	Lipid	Endocannabinoid	39730	LC/MS Neg	100003240	5782	390.268	168274	63155-80-6				16704					49149	29076			22350		48355		53071					56537		42122	20099	35774
1676	octanoylcarnitine (C8)	Lipid	Fatty Acid Metabolism (Acyl Carnitine, Medium Chain)	33936	LC/MS Pos Late	100001247	950	288.217	123701	3671-77-0	C02838	HMDB00791	500324	533333	456309	379229	419889	361723	423054	374432	461236	439219	383147	402117	416736	330173	401371	309847	275448	333750	246351	290724	231771	255351	206371	287347
1393	oleate/vaccenate (18:1)	Lipid	Long Chain Monounsaturated Fatty Acid	52285	LC/MS Neg	100008930	5655	281.249	445639;5282761;5281127				31870992	37516940	19718228	54374000	29499408	24763800	64009624	60061736	26110244	31208682	32548610	33055644	50116864	21856752	72316064	55425052	22551388	26388144	39273288	48916432	41416008	57440340	41881416	61216124
1946	oleoyl ethanolamide	Lipid	Endocannabinoid	38102	LC/MS Neg	1137	6450	324.291	5283454	11-58-0;111-58-0		HMDB02088	160856	107647	70483	113808	219508	183563	406801	497128	296809	149047	241819	196525	671096	233877	828587	583796	170520	327725	460836	925250	354207	684545	512691	804130
2683	oleoyl-arachidonoyl-glycerol (18:1/20:4) [2]*	Lipid	Diacylglycerol	54961	LC/MS Pos Late	100010937	2990	660.556				HMDB07228
1703	oleoylcarnitine (C18:1)	Lipid	Fatty Acid Metabolism (Acyl Carnitine, Monounsaturated)	35160	LC/MS Pos Late	100001501	1423	426.358	6441392	38677-66-6		HMDB05065	63851996	66647868	70918224	57895040	65665516	70888744	66308764	68558696	72810032	75098800	72485832	72957304	86521328	74634912	75285688	76416024	72190384	72345600	74011136	68721296	69572608	62116240	71291680	75566856
1751	oleoylcholine	Lipid	Fatty Acid Metabolism (Acyl Choline)	53260	LC/MS Pos Late	100009331	1449	368.352						247040	231561	157787	162461	260700	204150	171967	352617	269190	294846	305946	437019	341980	298504	339809	388697	370764	400880	304224	428534	288321	363939	353680
2670	oleoyl-linoleoyl-glycerol (18:1/18:2) [2]	Lipid	Diacylglycerol	46799	LC/MS Pos Late	100002990	3223	636.556		104346-53-4		HMDB07219
524	ophthalmate	Amino Acid	Glutathione Metabolism	34592	LC/MS Pos Early	100001311	2085	290.135	7018721	495-27-2		HMDB05765	2266657	2450372	2139930	2230315	1691667	2475492	2200194	2475012	3027347	2803649	2704009	2398675	3716030	3589068	3184453	3499289	4157730	3.90858e+06	3354657	3392215	3.9031e+06	4017467	4332215	3832666
433	ornithine	Amino Acid	Urea cycle; Arginine and Proline Metabolism	1493	LC/MS Pos Early	444	2800	133.097	6262	3184-13-2	C00077	HMDB03374	410504544	469430656	432079296	603419008	497803552	551839680	553766464	573031296	485790080	684772288	522148832	677472064	586397056	692269376	565959168	687596992	606390080	588905664	521759264	568747840	672346688	610809152	551923264	611410624
3902	orotate	Nucleotide	Pyrimidine Metabolism, Orotate containing	1505	LC/MS Polar	445	1638.1	155.01	967	50887-69-9	C00295	HMDB00226	546077	836762	741592	786034	881829	918632	1121845	1125085	700064	867092	711677	818585	766691	753400	670641	797687	636565	569190	628213	1437632	598539	646416	733649	835120
3904	orotidine	Nucleotide	Pyrimidine Metabolism, Orotate containing	35172	LC/MS Polar	100001416	2250	287.052	92751	314-50-1		HMDB00788	19075624	17314456	19841368	14521071	16618426	16347392	17601082	16963782	17764036	16868862	16880122	16449583	21839016	18223392	19121476	17278916	17682900	14872448	18202332	14414641	17330264	15470273	17144750	17074862
1375	palmitate (16:0)	Lipid	Long Chain Saturated Fatty Acid	1336	LC/MS Neg	424	5618	255.233	985	57-10-3	C00249	HMDB00220	232494704	246058592	198732400	296393344	248003936	239150912	389687424	379179680	224800176	250592208	263342432	239602704	434394976	227372480	508607200	415186688	222264560	267756416	314303488	444334368	265134672	424894624	326695008	403686688
1702	palmitoleoylcarnitine (C16:1)*	Lipid	Fatty Acid Metabolism (Acyl Carnitine, Monounsaturated)	53223	LC/MS Pos Late	100009406	1357	398.327	71464547				3445070	3391934	3130759	2691998	2722304	3.223e+06	3103458	3007602	3096709	3219084	3073436	2817575	3386189	2840189	2.93067e+06	2698274	2607686	2550189	2703170	2681695	2487439	2130931	2286174	2680674
2831	palmitoyl dihydrosphingomyelin (d18:0/16:0)*	Lipid	Dihydrosphingomyelins	52434	LC/MS Pos Late	100008954	2290	705.591	9939965				57751668	67568656	67060264	60268796	57553912	74524232	60800040	69640200	78509304	75042832	73242776	64423744	94944944	80539760	80476792	82494760	76437312	70392688	80918976	71808728	77963232	66863780	77724856	76780048
1949	palmitoyl ethanolamide	Lipid	Endocannabinoid	38165	LC/MS Pos Late	1489	1643	300.29	4671	544-31-0	C16512	HMDB02100	355668	374022	344952	273715	457446	491666	506058	584729	692308	792002	676248	650817	1192448	940678	887454	1026595	1083055	1.07873e+06	1120754	1084334	1225109	1093543	1240273	1174193
2835	palmitoyl sphingomyelin (d18:1/16:0)	Lipid	Sphingomyelins	37506	LC/MS Pos Late	100002107	2168	703.575	9939941	6254-89-3			1047414912	1139574016	1117896192	999199232	1010508800	1108889216	1026177856	1108400512	1232333952	1182783872	1191602048	1061662912	1425988608	1233666432	1280941824	1261437568	1283157504	1095169920	1332059520	1139614976	1240479616	1071924352	1295938304	1242612992
1684	palmitoylcarnitine (C16)	Lipid	Fatty Acid Metabolism (Acyl Carnitine, Long Chain Saturated)	44681	LC/MS Pos Late	100000776	1425	400.342	461	6865-14-1	C02990	HMDB00222	60866204	66210380	66421552	54082008	61106420	65682872	62360400	64980568	69799256	71018712	69141208	65994532	83608376	71558904	72814232	70556144	66211472	64810560	71964208	65966604	64234128	58200696	63336008	68406048
1750	palmitoylcholine	Lipid	Fatty Acid Metabolism (Acyl Choline)	52944	LC/MS Pos Late	100009233	1482	342.337	151731				159941	128290	215377	119883		289904	222322	221931	296202	285337	331410	298161	363788	392107	293779	325443	358034	386255	370619	310721	308712	251919	341023	283044
2866	palmitoyl-sphingosine-phosphoethanolamine (d18:1/16:0)	Lipid	Ceramide PEs	62984	LC/MS Pos Late	100021162	2207	661.528					1243421	1556832	1.75664e+06	1240467	1240984	1435528	1379089	1567003	1566139	1617887	1692141	1425769	1931724	1764054	1643842	1621821	1590553	1359368	1628010	1484416	1.70052e+06	1356330	1577610	1717710
4022	pantothenate (Vitamin B5)	Cofactors and Vitamins	Pantothenate and CoA Metabolism	1508	LC/MS Pos Early	1024	1667	220.118	6613	137-08-6	C00864	HMDB00210	5713982	5931247	8.02058e+06	8062546	6583759	9820269	6336477	9351903	7405096	7679816	6534456	7.93399e+06	10677882	12220250	7284643	12078035	11610508	9156386	11394591	7842715	11054443	7708225	10223776	8365868
4218	p-cresol sulfate	Xenobiotics	Benzoate Metabolism	36103	LC/MS Neg	100001315	2890	187.007	4615423	3233-57-7		HMDB11635	6943968	7405798	6469551	9253826	6462180	6105483	6.50553e+06	6725985	5380518	10306620	6240868	8924345	5808089	6810289	6721873	6.6508e+06	6691620	5558993	5707580	5062465	8.07399e+06	6943948	5385796	6.12045e+06
1374	pentadecanoate (15:0)	Lipid	Long Chain Saturated Fatty Acid	1361	LC/MS Neg	980	5521	241.217	13849	1002-84-2;10002-84-2	C16537	HMDB00826	8248164	9151815	6478563	11192420	8515105	8.20873e+06	16345542	17219394	8674525	9230032	9933993	7986287	17213576	8087090	18657304	16662125	6769570	9379501	12174608	17382292	10883447	16647494	13982329	17696984
1683	pentadecanoylcarnitine (C15)*	Lipid	Fatty Acid Metabolism (Acyl Carnitine, Long Chain Saturated)	57522	LC/MS Pos Late	100015842	1362	386.327					2571391	2790035	2648398	2176618	2263410	3006460	2640445	2711886	2961740	2997382	2963309	2980569	3.66126e+06	3218088	3243475	3096617	2973030	3.10011e+06	3395164	2729199	2823626	2610940	2795924	2922646
5748	pentose acid*	Partially Characterized Molecules	Partially Characterized Molecules	63264	LC/MS Polar	100021467	2180	165.041					2.06263e+06	1993530	2891446	1.90574e+06	2171078	1574524	1372878	1441077	1583907	1.38887e+06	1436910	1329541	1207969	1.49714e+06	1315225	1259982	738619	604334	954148	895053	583171	458815	981771	621224
5577	phenol red	Xenobiotics	Chemical	36817	LC/MS Neg	100001724	3665.9	353.049	4766	143-74-8	C12600		11313519	10669072	11301944	14979189	10259720	10764688	10258757	11553204	9781187	15625344	10745695	14844269	11526638	12616280	11005292	12596517	12653576	10233322	11595028	10252093	14793690	12344278	10414966	11597315
177	phenol sulfate	Amino Acid	Tyrosine Metabolism	32553	LC/MS Neg	100001510	2156	172.991	74426	937-34-8	C02180	HMDB60015	119935	211718	107270	140093	109751	103261	118945	116714	105589	159745	105750	137266	116482	114598	112297	118058	110935	99279	100857	99988	123027	123344	93056	118334
1069	phenylacetylglutamine	Peptide	Acetylated Peptides	35126	LC/MS Neg	100001417	2330	263.104	92258	28047-15-6	C04148	HMDB06344	442606	436473	624551	512272	214890	333423	235983	323102	127103	148554	111919	124829	84550	76785	48030	73981	35615	26789	32117		21064
1072	phenylacetylglycine	Peptide	Acetylated Peptides	33945	LC/MS Neg	100001275	2375	192.067	68144	500-98-1	C05598	HMDB00821	215769	204146	223574	253155	184799	208834	196143	223549	196030	296417	218987	285503	211106	246428	221189	252962	215141	170046	228335	193723	270828	226603	205083	193640
132	phenylalanine	Amino Acid	Phenylalanine Metabolism	64	LC/MS Pos Early	460	2878	166.086	6140	63-91-2	C00079	HMDB00159	357856352	376515424	351831296	422600384	344798048	365364672	358856672	370847136	355860032	398691744	343503648	418521312	377171264	385636032	350836320	410563552	362178048	349827872	335913088	328134880	394713184	354736320	328983360	346773888
852	phenylalanylalanine	Peptide	Dipeptide	41374	LC/MS Neg	100003589	2745	235.109	5488196	3918-87-4			119019	158852	126400	135356	112941	179828	146265	147923	82750	415811	146164	174745	136888	201642	139026	222326	124482	201116	129999	215630	146818	226357	156516	203119
143	phenyllactate (PLA)	Amino Acid	Phenylalanine Metabolism	22130	LC/MS Polar	100000774	908	165.056	3848	828-01-3	C05607	HMDB00779				92756		163774	130190	150956		192799	108192	140017	125746	137611	134622	175675		125459		82098		150808
142	phenylpyruvate	Amino Acid	Phenylalanine Metabolism	566	LC/MS Polar	241	845	163.04	997	156-06-9	C00166	HMDB00205	574381	316198	263546	271004	547121	216705	310375	322872	434202		659720		310676	431327	822895	512082	339456	320416	748431	293808	466154	352375	400059	517759
1341	phosphate	Energy	Oxidative Phosphorylation	42109	LC/MS Neg	461	608	96.9696	1061	7664-38-2	C00009	HMDB01429	87557728	95837464	85270416	107667120	82467360	92450864	91747672	98695712	87245048	133780016	89152552	114428992	83120952	97731088	90053664	97436760	88047352	88985224	82793928	86917640	95093168	96267472	83294880	92860728
1119	phosphoenolpyruvate (PEP)	Carbohydrate	Glycolysis, Gluconeogenesis, and Pyruvate Metabolism	597	LC/MS Neg	463	587.3	166.975	1005	10526-80-4	C00074	HMDB00263	3657021	4.18089e+06	4.17624e+06	3587719	7186475	8005484	7491119	7840936	7.92832e+06	8741679	7612371	8.26065e+06	9315490	9363270	8522457	9903962	9047143	9205911	8.35362e+06	9363469	8914896	9999768	9000634	8605109
2021	phosphoethanolamine (PE)	Lipid	Phospholipid Metabolism	1600	LC/MS Neg	1026	638	140.012	1015	1071-23-4	C00346	HMDB00224
123	pipecolate	Amino Acid	Lysine Metabolism	1444	LC/MS Pos Early	1025	2200	130.086	849	4043-87-2	C00408	HMDB00070	445942	869327	580603	584874	731989	406387	473908	764394	302206	235700	327931	319053	417686	363860	672441	590517	413057		624737	455083	388665	452200	628358	522628
441	proline	Amino Acid	Urea cycle; Arginine and Proline Metabolism	1898	LC/MS Pos Early	480	1603	116.071	145742	147-85-3	C00148	HMDB00162	312890464	292001088	284132352	376430560	295505856	291140288	328872448	301598912	287769216	373751584	300163040	353349024	311744000	325785632	312071936	315693280	310996320	271530080	295773504	266002112	339762816	290307008	277875392	306484096
877	prolylglycine	Peptide	Dipeptide	40703	LC/MS Pos Early	100003674	2136	173.092	6426709	2578-57-6		HMDB11178	91835	183935	88720	175203	177338		221641	192946	306639	273153	212939	281529	161276	202328	199607	189047	232059	203061	133071	251503	210263	261405	165441	226124
1627	propionylcarnitine (C3)	Lipid	Fatty Acid Metabolism (also BCAA Metabolism)	32452	LC/MS Pos Early	100001162	2590	218.139	107738	17298-37-2	C03017	HMDB00824	77592592	91272400	78757064	83946240	77538096	89176040	87518776	85202376	72064256	82739256	72239208	77932784	70901456	77656672	67096140	71502720	63609148	59741916	45979264	57038408	49659040	50435024	48306840	54743048
3916	pseudouridine	Nucleotide	Pyrimidine Metabolism, Uracil containing	33442	LC/MS Neg	821	1100	243.062	15047	1445-07-4	C02067	HMDB00767
481	putrescine	Amino Acid	Polyamine Metabolism	1408	LC/MS Pos Early	49	3027	89.1073	1045	110-60-1	C00134	HMDB01414	74406	69781				50721	50593		46538		43831		67297		50884
4134	pyridoxal	Cofactors and Vitamins	Vitamin B6 Metabolism	1651	LC/MS Pos Early	491	2343	168.065	1050	65-22-5	C00250	HMDB01545	11116613	15729045	11286046	14980876	20200002	27130068	23770046	27682192	32108588	37737160	32786670	33504448	41091768	56356776	39065440	49484580	51107908	51219016	42297772	50716536	55563384	57040784	48300888	51619956
4133	pyridoxal phosphate	Cofactors and Vitamins	Vitamin B6 Metabolism	5331	LC/MS Neg	492	943	246.017	1051	41468-25-1	C00018	HMDB01491	69546	80807	61800	89935	80906	63994	98812	64526	73611	130492	91879	117051	64691	86761	108421	83740	77646	99934	85226	101010	101970	122051	70417	109266
4131	pyridoxamine	Cofactors and Vitamins	Vitamin B6 Metabolism	2150	LC/MS Pos Early	568	2975	169.097	1052	58052-48-5	C00534	HMDB01431	492074	525781	688648	636850	1050164	1299582	897930	836527	1025664	713942	1065015	760205	1667756	1252991	2150616	1216092	1858538	1192859	1871907	1485168	2079937	1561887	1495367	1497235
4132	pyridoxamine phosphate	Cofactors and Vitamins	Vitamin B6 Metabolism	3138	LC/MS Pos Early	493	1932	249.064	1053	529-96-4	C00647	HMDB01555																	38269						23319
4135	pyridoxate	Cofactors and Vitamins	Vitamin B6 Metabolism	31555	LC/MS Polar	100001121	846	182.046	6723	82-82-6	C00847	HMDB00017	310294	511817	353625	398807	672660	729677	660285	791408	762736	1087910	869739	934210	1225257	1.33533e+06	1.21451e+06	1461672	1366582	1379031	1295993	1509435	1508500	1.78237e+06	1727940	1707908
4129	pyridoxine (Vitamin B6)	Cofactors and Vitamins	Vitamin B6 Metabolism	608	LC/MS Neg	936	1657	168.067	1054	58-56-0	C00314	HMDB02075	589936	438220	286583	457100	153729	168822	149289	171429	175729	251362	233530	295985	112036	120440	184494	116534	113485	96039	62485	66759	86799	59374	38789	46413
4130	pyridoxine phosphate	Cofactors and Vitamins	Vitamin B6 Metabolism	57553	LC/MS Pos Early	494	1082	250.048	1055	447-05-2	C00627	HMDB01319	1546644	1.34327e+06	1544673	1263760	1182241	1357315	1.01461e+06	1062302	876777	849982	1014621	881368	595647	610306	536319	537132	354447	292887	286763	175583	125174	148793	125275
52	pyroglutamine*	Amino Acid	Glutamate Metabolism	46225	LC/MS Pos Early	100001540	1900	129.066	134508	2353-44-8			32395004	34724532	34706180	33403616	27503152	30323138	30077964	31104164	25416614	23820142	23597536	24146156	23011660	23845032	20519696	23309396	18891196	14744962	16793716	16905328	16345246	14043428	15696276	15634584
1120	pyruvate	Carbohydrate	Glycolysis, Gluconeogenesis, and Pyruvate Metabolism	42582	LC/MS Neg	823	732.4	87.0088	1060	127-17-3	C00022	HMDB00243	1637515	1772821	1533359	822241	697780	1600247	1814199	1881633	1591402	2287293	703248	1.67862e+06	1489461	1737310	1.74243e+06	1.90198e+06	617534	1402034	1715208	1432543	2034046	1392408	1186144	1501102
4523	quinate	Xenobiotics	Food Component/Plant	18335	LC/MS Polar	100000442	2432.9	191.056	6508	77-95-2	C00296	HMDB03072	21334876	24650020	24711754	21341416	20936410	22462438	22001020	23520784	19977636	21690334	20047116	20576444	21802864	20406822	19445144	20154756	16673028	16890142	16461354	20062218	13995361	15619176	15404614	17163184
4018	riboflavin (Vitamin B2)	Cofactors and Vitamins	Riboflavin Metabolism	1827	LC/MS Neg	500	3160	255.089	493570	83-88-5	C00255	HMDB00244	133032	129512	105899	187590	96044	87546	105334	104600	93493	201031	110249	174388	80845	98051	115990	97495	109958	81031	89533	79910	143851	106817	74853	89544
1144	ribonate	Carbohydrate	Pentose Metabolism	27731	LC/MS Polar	100001007	2425	165.041	5460677	5336-08-03	C01685	HMDB00867	7352901	11296481	7924056	9285219	7388250	11309321	10840109	12393860	13012581	14218821	9617718	7939334	17005080	11277288	11750758	15447869	15877527	13932806	15637368	13242076	14482916	14943955	13455012	15834108
1168	ribulonate/xylulonate/lyxonate*	Carbohydrate	Pentose Metabolism	61858	LC/MS Polar	100019968	2350	165.041					7.26407e+06	10436026	7.40307e+06	10674696	6352855	8217834	9046966	9195116	7251364	8908242	5782134	7498777	6351847	6522157	5696656	7028366	6323988	6597870	5057566	5661740	6797361	6694352	6010239	6765433
527	S-(1,2-dicarboxyethyl)glutathione	Amino Acid	Glutathione Metabolism	63009	LC/MS Neg	100020967	543	422.087	9802383	1115-52-2			284565	329313	293155	342532	319768	344555	316668	326791	263613	378715	305035	293612	343034	313569	270462	315213	295914	296725	266347	298097	285203	312384	255514	280721
60	S-1-pyrroline-5-carboxylate	Amino Acid	Glutamate Metabolism	42370	LC/MS Pos Early	35	1528	114.055	1196	2906-39-0	C04322	HMDB01301		260450		643354		681807	599001	1148429	745793		1.01425e+06	1260388		192568	811642		599648			683210	956071		275026
396	S-adenosylhomocysteine (SAH)	Amino Acid	Methionine, Cysteine, SAM and Taurine Metabolism	42382	LC/MS Neg	197	1832.4	383.114	439155	979-92-0	C00021	HMDB00939	376929	407731	359692	354577	359998	388524	344781	365768	442159	545099	424697	409307	535617	517276	499863	523252	551430	572868	493740	544504	490118	598381	493169	574738
395	S-adenosylmethionine (SAM)	Amino Acid	Methionine, Cysteine, SAM and Taurine Metabolism	15915	LC/MS Pos Early	1263	3002	399.144	34756	24346-00-7;86867-01-8;86867-0108	C00019	HMDB01185	179291	202977	173643	201880	159273	176630	169662	214576	158685	188459	233093	158446	230259	252497	235408	227829	261353	241099	201171	175245	270644	253445	216426	295429
5398	salicylate	Xenobiotics	Drug - Topical Agents	1515	LC/MS Polar	501	802	137.024	338	69-72-7	C00805	HMDB01895		407691		168663	142371			104411	114610	188915	92082	112382				108221		150694		450010	164203	115335
1138	sedoheptulose-7-phosphate	Carbohydrate	Pentose Phosphate Pathway	35649	LC/MS Neg	100001628	599.6	289.033	616	2646-35-7	C05382	HMDB01068	3414186	3763867	2986772	1075799	3054328	5634169	4620673	5568078	7362461	8805142	6705920	5444027	11128125	11388763	9616957	9975816	12452919	12829959	12086307	11173948	12818742	14492069	12802247	13270945
9	serine	Amino Acid	Glycine, Serine and Threonine Metabolism	1648	LC/MS Pos Early	503	1239	106.05	5951	56-45-1	C00065	HMDB00187	73688856	68264592	74480520	84688848	70772304	74609744	74560904	76462552	63223628	84291896	75679776	84119368	84584128	88180232	77506360	85430000	78910208	71732160	81020656	66586968	89252304	71995296	75623456	74767016
515	S-lactoylglutathione	Amino Acid	Glutathione Metabolism	15731	LC/MS Pos Early	1343	2124	380.112	440018	54398-03-7	C03451	HMDB01066	1164020	1082409	1564550	883408	660242	902475	902844	866447	215842	759807	865234	415193	1557559	1640519	896668	1766404	985992	948278	1401091	1250103	999171	1174870	1145678	1.53709e+06
514	S-methylglutathione	Amino Acid	Glutathione Metabolism	33944	LC/MS Pos Early	100001259	2200	322.107	3605667	2922-56-7	C11347		568313	668656	673301	697150	615550	699944	655615	700685	551096	458760	579500	444460	646728	633818	564977	671034	557368	530319	544825	552541	490655	557227	547068	461437
489	spermidine	Amino Acid	Polyamine Metabolism	485	LC/MS Pos Early	50	3355	146.165	1102	124-20-9	C00315	HMDB01257	4527867	4488119	4772382	4264043	3754017	4245647	4031085	4244889	2632842	3.40425e+06	3254448	2965561	3.03874e+06	3129792	2783453	2958057	2661257	2211321	2388380	2241685	2108418	2050802	1.94811e+06	1.99437e+06
496	spermine	Amino Acid	Polyamine Metabolism	603	LC/MS Pos Early	507	3350	203.223	1103	71-44-3	C00750	HMDB01256	971553	931237	1.01939e+06	908168	831131	967884	868116	894747	690290	746462	756164	671218	996608	931480	751995	894072	833956	721064	770980	708809	805702	657938	649876	637880
2740	sphinganine	Lipid	Sphingolipid Synthesis	17769	LC/MS Pos Late	313	1413	302.305	3126	3102-56-5	C00836	HMDB00269			106191	63177	91280	167591	150166	103483	237030	235144	238275	199184	397063	387930	400815	345920	616951	557627	577956	580108	731245	622733	716170	746582
2741	sphinganine-1-phosphate	Lipid	Sphingolipid Synthesis	52605	LC/MS Pos Late	100001876	1431	382.272	520	19794-97-9		HMDB01383	731707	759029	741776	617714	583517	654336	589537	752433	854269	818732	723701	821455	1429944	1326396	1297804	1254395	1849348	1510790	1778708	1.633e+06	1681138	1398652	1906922	1823559
2844	sphingomyelin (d17:1/14:0, d16:1/15:0)*	Lipid	Sphingomyelins	62152	LC/MS Pos Late	100020276	1950	661.528					1078715	1306505	1276001	1148093	1154716	1257288	1150514	1316526	1614338	1562550	1507008	1274168	1971709	1508653	1618623	1585292	1401538	1422506	1520820	1462228	1424559	1375895	1575435	1748177
2847	sphingomyelin (d17:1/16:0, d18:1/15:0, d16:1/17:0)*	Lipid	Sphingomyelins	52433	LC/MS Pos Late	100006314	2082	689.559		121999-58-4			45280140	54643456	55679628	46956872	50959848	61515852	51911132	62339688	73440368	72541464	67903088	60646664	96849656	80148448	78850728	77698568	75480808	71474112	80293728	71783608	82631392	68604576	79289312	80572128
2848	sphingomyelin (d17:2/16:0, d18:2/15:0)*	Lipid	Sphingomyelins	57483	LC/MS Pos Late	100015793	1837	687.544					902624	871235	1033392	880398	1139043	1257343	1109207	1094730	1.69847e+06	1654875	1567596	1373380	2189010	1545468	1547709	1449221	1541883	1644142	1779198	1476927	1.7354e+06	1462864	1742920	1.68099e+06
2833	sphingomyelin (d18:0/18:0, d19:0/17:0)*	Lipid	Dihydrosphingomyelins	57473	LC/MS Pos Late	100009027	2362	733.622				HMDB12087	8300898	10061084	10222899	8576027	8096588	11816260	8338614	10430691	10890088	11187348	11277938	9624111	14635913	12563530	11255925	12491950	11669939	10842724	12154240	10563334	11630789	9550321	10783379	11114756
2834	sphingomyelin (d18:0/20:0, d16:0/22:0)*	Lipid	Dihydrosphingomyelins	57476	LC/MS Pos Late	100015786	2600	761.653					1186241	1395543	1645439	1475205	1347986	1822619	1451610	1764742	2192894	1972941	1786485	1512751	2454266	2046376	1923319	1933196	1826359	1956435	2.05633e+06	1848988	1847579	1725503	2022827	1831020
2845	sphingomyelin (d18:1/14:0, d16:1/16:0)*	Lipid	Sphingomyelins	42463	LC/MS Pos Late	100004328	1998	675.544	11433862			HMDB12097	72314224	85840208	84432136	71399824	74032032	87719040	75389960	87465568	94850464	90117632	93173408	80561592	115365640	94767792	94824608	95207424	91715752	87200808	100188320	82151192	93070872	77934664	96957000	94211456
2850	sphingomyelin (d18:1/17:0, d17:1/18:0, d19:1/16:0)	Lipid	Sphingomyelins	52615	LC/MS Pos Late	100008920	2312	717.591		121999-64-2			26421470	30152492	30360512	26630836	27122986	33458490	28345992	31777260	37795428	35660580	35209032	29982604	37766272	38497888	38977836	40404848	38992724	35044608	33183902	35256156	32941264	34399784	39759464	39968636
2851	sphingomyelin (d18:1/18:1, d18:2/18:0)	Lipid	Sphingomyelins	37529	LC/MS Pos Late	100002106	2167	729.591	6443882	108392-10-5		HMDB12101	43769120	47737252	47749736	43057088	42082628	47948908	42000396	46317172	51295856	49401624	50091224	43513616	59230296	49169484	51266440	51884424	52182224	44974032	53667848	46545200	50857796	44686088	53214728	49703532
2852	sphingomyelin (d18:1/19:0, d19:1/18:0)*	Lipid	Sphingomyelins	57475	LC/MS Pos Late	100015787	2330	745.622					6689870	8050063	8478102	7357113	6688508	9742944	6912737	8565661	9581331	9121524	9124715	7895375	11798475	9913416	9809072	9852792	9527018	9097142	10201120	8353561	9445376	7952450	9871201	9282718
2853	sphingomyelin (d18:1/20:0, d16:1/22:0)*	Lipid	Sphingomyelins	48490	LC/MS Pos Late	100006290	2685	759.638				HMDB12102	71187320	80577080	86370888	73634520	69390600	88096736	70115632	86529952	90407832	87986368	88618816	74182288	108774032	93086168	91190080	95230688	92226712	82097680	95547112	81084776	91595320	76505648	94637768	85202792
2854	sphingomyelin (d18:1/20:1, d18:2/20:0)*	Lipid	Sphingomyelins	48491	LC/MS Pos Late	100006292	2383	757.622		222403-67-0			20943548	21325162	22695244	19054684	19567272	21708558	18949314	22238948	23644312	23498280	22316346	20290850	28364568	22913012	24144028	23285676	23269460	21000220	24145690	21204440	23666524	21011158	23962562	23321536
2856	sphingomyelin (d18:1/21:0, d17:1/22:0, d16:1/23:0)*	Lipid	Sphingomyelins	52495	LC/MS Pos Late	100009025	2793	773.653					14638139	19052164	18242116	14975334	14803232	19881640	15662138	19412476	21466936	20857142	20026544	18727460	28070892	21701546	21812712	22753904	21454800	19576224	21580356	18352342	20511128	18167560	21693272	20170830
2858	sphingomyelin (d18:1/22:1, d18:2/22:0, d16:1/24:1)*	Lipid	Sphingomyelins	48493	LC/MS Pos Late	100006295	2666	785.653				HMDB12104	151507120	175811200	173610976	156584752	149671728	181323696	151956208	179747712	192062352	187294752	190055616	163250064	229761392	192676352	194904224	199706384	193111152	179589040	201249328	176202176	191418240	164355680	195844848	183439456
2859	sphingomyelin (d18:1/22:2, d18:2/22:1, d16:1/24:2)*	Lipid	Sphingomyelins	57477	LC/MS Pos Late	100006296	2209	783.638					9670873	10728020	11464136	9839418	9607122	11404087	10147782	11236504	11939510	12358658	11864710	10106740	14891915	12105397	12607777	12525767	12617152	11133198	12763425	10607142	12175129	10076354	13012964	12401366
2861	sphingomyelin (d18:1/24:1, d18:2/24:0)*	Lipid	Sphingomyelins	47153	LC/MS Pos Late	100005986	3033	813.684		94359-13-4		HMDB12107	1816892800	2053813504	2346611456	2180287232	1814395392	2562233088	1858194432	2462072576	2369409024	2255946496	2253780224	2016767616	2928864000	2610570496	2253153792	2649388288	2575287296	2139224960	2644944384	2053867008	2594825216	1976743936	2608241408	2284819200
2863	sphingomyelin (d18:1/25:0, d19:0/24:1, d20:1/23:0, d19:1/24:0)*	Lipid	Sphingomyelins	57478	LC/MS Pos Late	100015792	3500	829.716					3901773	4506595	4204915	3981784	3847511	4.86215e+06	3.95357e+06	4596396	5011037	5033605	4890187	4228577	5641435	4704101	5.06712e+06	4684057	4859898	4728459	5204461	4642009	4861877	4465917	4971398	5145569
2846	sphingomyelin (d18:2/14:0, d18:1/14:1)*	Lipid	Sphingomyelins	47154	LC/MS Pos Late	100005985	1860	673.528					1668442	1.88549e+06	1937425	1563058	1624162	1730985	1623275	1792850	1.94309e+06	1855721	1755298	1828283	2162152	1736333	1825301	1842817	1833987	1576474	2087872	1500413	2021843	1660549	1872804	1827612
2849	sphingomyelin (d18:2/16:0, d18:1/16:1)*	Lipid	Sphingomyelins	42459	LC/MS Pos Late	100004329	2002	701.559					79599968	91502424	93215976	76816880	80879760	97050168	82471648	96876128	107168000	103115104	105782096	89868704	129299024	106314520	109563504	108878760	106464040	100095896	114814976	93601784	106932608	90466560	113472528	108433832
2841	sphingomyelin (d18:2/18:1)*	Lipid	Sphingomyelins	57474	LC/MS Pos Late	100015788	1904	727.575					1589849	1738392	2084458	1716777	1433216	1806516	1540641	2144080	1973834	2029378	2247932	1957361	2554114	1829714	2013457	2141179	2118449	2039989	2324451	1896384	2171092	1931296	1794886	2006478
2857	sphingomyelin (d18:2/21:0, d16:2/23:0)*	Lipid	Sphingomyelins	57480	LC/MS Pos Late	100015790	2330	771.638					2494664	2843121	3379158	2680096	2777785	3503574	2591146	3316014	3533458	3824070	3432704	3247176	4619136	3713765	3467084	3876252	3.64684e+06	3492192	3796439	3087595	3737507	3041302	3606744	3.50556e+06
2860	sphingomyelin (d18:2/23:0, d18:1/23:1, d17:1/24:1)*	Lipid	Sphingomyelins	52435	LC/MS Pos Late	100008956	2845	799.669					38400444	47517496	47162988	41536660	40407688	55085176	41033632	52289396	56150856	55135428	51873584	45843396	72024528	57459904	56023700	59578168	57118948	51971704	56653572	46913560	54964916	47729320	57992828	53855220
2842	sphingomyelin (d18:2/23:1)*	Lipid	Sphingomyelins	57482	LC/MS Pos Late	100015791	2315	797.653					6174237	7395516	7446192	5957438	6106783	8063273	5779593	7739908	8218746	8213815	7669575	7209035	10673107	8524467	8066909	8172390	7849353	7713134	8653619	7667031	8031402	7380360	8255247	8.08013e+06
2862	sphingomyelin (d18:2/24:1, d18:1/24:2)*	Lipid	Sphingomyelins	52437	LC/MS Pos Late	100008957	2635	811.669					327399520	377119040	367978112	336199104	333172352	389672992	330630368	383890656	422835456	409631552	412446048	359946208	490391072	411567424	428592160	424175328	407544512	391922048	432051648	381257664	408250592	362936224	415269856	395561984
2843	sphingomyelin (d18:2/24:2)*	Lipid	Sphingomyelins	57479	LC/MS Pos Late	100015789	2215	809.653					14048567	14774875	16074829	12502616	13490476	15744271	13165796	14459681	16376301	15954254	15986978	13862576	20272376	16232092	16517149	16826858	16453212	14800493	17426604	13875640	17359676	13515775	16465654	16450366
2893	sphingosine 1-phosphate	Lipid	Sphingosines	34445	LC/MS Pos Late	100000626	1375	380.256	5283560	26993-30-6	C06124	HMDB00277	468195	588744	534291	404286	87515	124427	114572	217458	84915		132231		160562	130141	169395	170691	152966	110045	152366	116782	206959	69630	137005	186269
4677	stachydrine	Xenobiotics	Food Component/Plant	34384	LC/MS Pos Early	100001296	1440	144.102	115244	4136-37-2	C10172	HMDB04827	152699696	156280272	156450240	156467584	150839088	166832832	162886144	159467392	162681920	167120720	146267328	145989616	160893264	164551712	153056048	168003184	148131840	148400656	147864256	156264960	143535680	153088224	144264592	153249824
1377	stearate (18:0)	Lipid	Long Chain Saturated Fatty Acid	1358	LC/MS Neg	439	5872	283.264	5281	57-11-4	C01530	HMDB00827	300683680	324746240	247730960	378293472	339175360	309274720	594031040	556619776	287840832	297410176	340555648	284047296	698624128	292209376	773197248	657958464	262826800	358506400	433442976	684124352	358295296	614148608	480467680	588947648
1950	stearoyl ethanolamide	Lipid	Endocannabinoid	38625	LC/MS Pos Late	100002254	1787	328.321	27902	111-57-9		HMDB13078	662450	813328	829804	622748	811520	1.02251e+06	914314	936307	1268882	1291368	1191083	1236673	2.01341e+06	1716997	1713658	1.88425e+06	1.94926e+06	2.00602e+06	2304598	1860209	2387566	1815290	2269798	2035582
2837	stearoyl sphingomyelin (d18:1/18:0)	Lipid	Sphingomyelins	19503	LC/MS Pos Late	1538	2400	731.606	6453725	85187-10-6;85187-10-6	C00550	HMDB01348	121216608	125444512	137975024	119122248	118919704	139964400	117734696	137459504	144166656	143741280	139891648	123263656	172805824	146893888	150131424	142179648	148366192	133401448	156547584	133832560	145081472	125573968	148995568	144225280
1686	stearoylcarnitine (C18)	Lipid	Fatty Acid Metabolism (Acyl Carnitine, Long Chain Saturated)	34409	LC/MS Pos Late	100001391	1485	428.373	6426855	18822-91-8		HMDB00848	51219424	54097128	56199092	46107284	57422400	64981752	58143204	63975424	78257488	79230032	72823264	75435128	100176736	88007104	87315768	88002784	88875624	86744120	89943688	81475024	90693984	80216120	90786200	92769592
1322	succinylcarnitine (C4-DC)	Energy	TCA Cycle	37058	LC/MS Pos Early	100001948	2291	262.128	71464481	256928-74-2		HMDB61717	6374251	7725584	6985161	7232889	8085839	8789525	8.13653e+06	8.38754e+06	8108757	8.15522e+06	7756160	7521739	8576124	9351444	8.29863e+06	9117201	8038403	7058155	6679209	8081663	7003677	8.26585e+06	7360101	7788516
5481	sulfate*	Xenobiotics	Chemical	46960	LC/MS Neg	100002528	616	96.9601	1118	14808-79-8	C00059	HMDB01448	15294189	15983464	13869720	21647442	14297012	15273691	15023654	16112226	13265154	22484644	14343358	20476208	11920391	14501700	14475797	15230470	14294914	13475969	12259351	12945883	16267930	15386994	12636120	14258653
421	taurine	Amino Acid	Methionine, Cysteine, SAM and Taurine Metabolism	2125	LC/MS Neg	512	690	124.007	1123	107-35-7	C00245	HMDB00251	481180	584887	508179	524595	469613	566552	487106	572978	330054	634544	440486	412560	365081	344357	296210	435907	268238	337130	241040	379442	182586	269848	211196	277481
3160	taurocholate	Lipid	Primary Bile Acid Metabolism	18497	LC/MS Neg	1648	5150	514.284	6675	145-42-6	C05122	HMDB00036	63164	49242	34095	80231	30486	24750	41778	44926		82257	43553	80854	30028		48801	25305	35747	22391	32104		70592	37824		27909
3191	taurodeoxycholate	Lipid	Secondary Bile Acid Metabolism	12261	LC/MS Neg	1668	5257.4	498.289	2733768	207737-97-1	C05463	HMDB00896	73791	38801	36305	85598	33315	41691	40386	28024	35962	90795	34823	91141	28285	33006	60946	34064	38619	25955	46388	25375	70715	43477	19474	31557
1409	tetradecadienoate (14:2)*	Lipid	Long Chain Polyunsaturated Fatty Acid (n3 and n6)	62850	LC/MS Neg	100020343	5292	223.17	5312409	39039-37-7		HMDB00560	62634	90729		69368	50536	68783	65765	40338		166469		72974	59531	49095		29898	60826		32688	59356		44764
4104	thiamin (Vitamin B1)	Cofactors and Vitamins	Thiamine Metabolism	5341	LC/MS Pos Early	873	3050	265.112	1130	59-43-8	C00378	HMDB00235	1606251	1558436	1447618	2201923	1574398	1649702	1856062	1868587	1534628	2404044	1866330	2429145	2219797	2448502	2083279	2428185	2434122	2035608	2067678	1898288	2849021	2394654	2089814	2281993
5624	thioproline	Xenobiotics	Chemical	53231	LC/MS Pos Early	100009232	1250	134.027	93176	34592-47-4			2773841	1790771	972667	5275483	502739	393350	517586	520324	355359	949974	477564	1664355	212425	299415	461837	239100	478064	328415	262667	220216	966351	351832	167048	238812
4038	threonate	Cofactors and Vitamins	Ascorbate and Aldarate Metabolism	27738	LC/MS Polar	100001022	2384	135.03	151152	70753-61-6	C01620	HMDB00943	71730976	77591704	71825472	70348544	50601704	57653704	51501516	57197528	42610064	43080552	38783512	42383388	24825076	28452632	26130064	29054004	18829710	16418091	14166799	18585640	9753493	14415443	12655794	15366105
16	threonine	Amino Acid	Glycine, Serine and Threonine Metabolism	1284	LC/MS Pos Early	564	1514	120.066	6288	72-19-5	C00188	HMDB00167	107570576	106340032	98801600	110315368	100609472	93246496	104044360	96262560	99086528	135407296	105349536	123705360	97747440	106260720	112743768	105811944	105906664	89005880	97273632	92054216	108540480	103488632	90861432	100953208
3966	thymidine	Nucleotide	Pyrimidine Metabolism, Thymine containing	2183	LC/MS Neg	872	1963.7	241.083	5789	50-89-5	C00214	HMDB00273
355	tiglyl carnitine (C5)	Amino Acid	Leucine, Isoleucine and Valine Metabolism	35428	LC/MS Pos Early	100001597	2962	244.154	22833596	64191-86-2		HMDB02366	173309	221166	177502	231676	184905	239012	198810	220885	177302	219416	189212	171565	261766	254249	156220	209141	196097	191374	141182	173489	161153	150395	226705	174368
458	hydroxyproline	Amino Acid	Urea cycle; Arginine and Proline Metabolism	32306	LC/MS Pos Early	1001	1064	132.065	5810	51-35-4	C01157	HMDB00725	105518016	101776320	102979256	115519808	98459288	97689392	106480328	106255760	105682392	123697688	109609568	129008496	113577080	113249824	104214784	117348384	115497384	102588848	107434688	93523576	122193904	103395432	98978760	108395408
2839	tricosanoyl sphingomyelin (d18:1/23:0)*	Lipid	Sphingomyelins	52436	LC/MS Pos Late	100008955	3200	801.684				HMDB12105	53784880	63343804	61957768	58030852	53405400	70449424	56298280	65301252	73918832	72136856	70230832	63249120	85611744	70559000	73926944	75467408	68411944	68564840	74213752	66750004	71057168	62975088	71347952	71455184
4010	trigonelline (N'-methylnicotinate)	Cofactors and Vitamins	Nicotinate and Nicotinamide Metabolism	32401	LC/MS Pos Early	100001092	1388	138.055	5570	535-83-1	C01004	HMDB00875	14712011	17016748	15628208	15858338	13266882	14777315	14066916	14365108	11133236	12227835	11690125	12040580	10207963	10889490	8876218	10899835	7437057	8.03328e+06	7163871	7.96379e+06	6010572	6776432	6069426	6616965
2026	trimethylamine N-oxide	Lipid	Phospholipid Metabolism	40406	LC/MS Pos Early	100003397	2100	76.0757	1145	1184-78-7	C01104	HMDB00925	1052245	1199026	995721	1400618	660253	391406	695686	748590	368312	475114	395230	495924	180941	228856	243045	196668	138863	157150	157505	163862	149121	167010	103750	161760
235	tryptophan	Amino Acid	Tryptophan Metabolism	54	LC/MS Pos Early	565	2986	205.097	6305	73-22-3	C00078	HMDB00929	57227204	67157696	60975252	81839048	57843312	67060572	69028864	67554808	58931736	76061696	61650944	72333040	66076416	73240040	63275576	73111600	63844600	63303404	53258720	58543936	67528152	65781576	59622904	69570648
244	tryptophan betaine	Amino Acid	Tryptophan Metabolism	37097	LC/MS Pos Early	100001743	2673	247.144	442106	20671-76-5	C09213	HMDB61115	152403088	177272048	159086688	161443728	169907552	190611056	184083104	187566112	176283984	190257088	159480512	170318336	175136384	184573696	162717472	196782848	172092640	145434000	137132768	165056384	159318384	157384224	144455312	163858112
154	tyrosine	Amino Acid	Tyrosine Metabolism	1299	LC/MS Pos Early	815	2430	182.081	6057	60-18-4	C00082	HMDB00158	125476064	123594592	106281688	132308368	99870104	105741032	130633352	124057272	104470912	123960264	112470400	127487504	121224360	120838688	113639624	130767480	124366896	114622928	121473104	109284208	141721472	133088952	107969744	133385656
1260	UDP-galactose	Carbohydrate	Nucleotide Sugar	15860	LC/MS Polar	100000298	4000	565.048	18068	2956-16-3;91183-98-1;137868-52-1	C00052	HMDB00302	425783	453911	437662	326758	422307	417184	464988	394508	396544	395868	409617	328423	533992	408738	491441	361052	351470	397924	424272	355332	343774	360015	436458	442779
1256	UDP-glucose	Carbohydrate	Nucleotide Sugar	32344	LC/MS Polar	1096	3950	565.048	8629	117756-22-6	C00029	HMDB00286	1325758	1348939	1.40619e+06	1087231	1328196	1282179	1382624	1359085	1441162	1264664	1309219	1165584	1522589	1372689	1416187	1174741	1270406	1314195	1372027	1232564	1143101	1163413	1348285	1258420
1261	UDP-glucuronate	Carbohydrate	Nucleotide Sugar	2763	LC/MS Neg	1097	588	579.027	17473	28053-08-9;63700-19-6	C00167	HMDB00935	184224	184925	191528	184693	235675	254938	261752	236698	228506	316006	233847	253647	275957	301798	247993	273456	261240	289491	245746	275278	265926	272434	258751	285488
1268	UDP-N-acetylglucosamine/galactosamine	Carbohydrate	Nucleotide Sugar	46148	LC/MS Neg	100002957	646	606.074					295075	244425	355977	170642	409317	443770	308622	312675	321020	116108	361235	268432	347875	363225	281069	390381	337329	461341	434194	502998	229831	326954	469678	333221
3827	urate	Nucleotide	Purine Metabolism, (Hypo)Xanthine/Inosine containing	1604	LC/MS Pos Early	1134	776	169.036	1175	69-93-2;120K5305	C00366	HMDB00289	64630	125186	73188	68498
431	urea	Amino Acid	Urea cycle; Arginine and Proline Metabolism	1670	LC/MS Pos Early	533	700	121.072	1176	57-13-6	C00086	HMDB00294	3008369	4498528	3.33694e+06	5192479	5586997	5880172	6257846	6568862	5785018	7582113	5632965	8362059	6386103	7210454	6.65602e+06	7330774	6.93626e+06	7166173	5866235	8119538	8.36505e+06	8.03649e+06	6263204	8990572
3914	uridine	Nucleotide	Pyrimidine Metabolism, Uracil containing	606	LC/MS Neg	535	1457.6	243.062	6029	58-96-8	C00299	HMDB00296	71292	236842	81298	92187	121922	157354	148645	197285	124717	81135	114118	134980	119025	147701	107113	162455	122180	133395	112946	154422	154240	152323	142447	185315
3908	uridine 5'-diphosphate (UDP)	Nucleotide	Pyrimidine Metabolism, Uracil containing	5345	LC/MS Neg	870	599.5	402.995	6031	21931-53-3	C00015	HMDB00295						30815				45099								31019		29771
3909	UMP	Nucleotide	Pyrimidine Metabolism, Uracil containing	2856	LC/MS Polar	869	4150	323.029	6030	3387-36-8	C00105	HMDB00288		58674	57178			92564		68565	105213	78235	78576	117403	99586	72813	108412	98545	78012	72555	65666		48660
367	valine	Amino Acid	Leucine, Isoleucine and Valine Metabolism	1649	LC/MS Pos Early	566	2479	118.086	6287	72-18-4	C00183	HMDB00883	223149296	230688736	230218752	280059968	218155168	213794688	217939520	232832768	208317792	260768240	221653744	258954864	243821184	245018736	233805120	246413616	237761248	199647296	215920224	203124880	259940592	217659856	229421952	218548096
962	valylglycine	Peptide	Dipeptide	40475	LC/MS Neg	100003641	1506	173.093	136487	686-43-1		HMDB29127
965	valylleucine	Peptide	Dipeptide	39994	LC/MS Pos Early	100003210	3138	231.17	352039	22906-55-4		HMDB29131		109072	88134	83204	144128	56872	82830	136441		156586	72619	177795		76363	66849	164581	60039		49765					78941
3819	xanthine	Nucleotide	Purine Metabolism, (Hypo)Xanthine/Inosine containing	3147	LC/MS Polar	1004	2023	151.026	1188	69-89-6	C00385	HMDB00292		111092	59411	62782		111345		87740		122927	109485	120755	161031	128206	96570	171140	132683	130795	142674	148482	160162	183993	170095	199789
3820	xanthosine 5'-monophosphate (xmp)	Nucleotide	Purine Metabolism, (Hypo)Xanthine/Inosine containing	12024	LC/MS Neg	1251	580	363.035	73323	25899-70-1	C00655	HMDB01554

## Sheet: Mev
Additional file 1 (Sheet 2): Raw metabolomic data obtained in quadruplicate from uninfected and parasite-infected cultures at the indicated time points. These data were collected from malaria parasites devoid of the apicoplast organelle [PMID: 32059044] and maintained with mevalonate added to the culture medium. As a first step, we used the Bradford protein concentration of each sample to normali…												SAMPLE NAME	JHOP-07182	JHOP-07183	JHOP-07184	JHOP-07185	JHOP-07186	JHOP-07187	JHOP-07188	JHOP-07189	JHOP-07190	JHOP-07191	JHOP-07192	JHOP-07193	JHOP-07194	JHOP-07195	JHOP-07196	JHOP-07197	JHOP-07198	JHOP-07199	JHOP-07200	JHOP-07201	JHOP-07202	JHOP-07203	JHOP-07204	JHOP-07205	JHOP-07158	JHOP-07159	JHOP-07160	JHOP-07161	JHOP-07162	JHOP-07163	JHOP-07164	JHOP-07165	JHOP-07166	JHOP-07167	JHOP-07168	JHOP-07169	JHOP-07170
												PARENT SAMPLE ID	5146023	5146024	5146025	5146026	5146027	5146028	5146029	5146030	5146031	5146032	5146033	5146034	5146035	5146036	5146037	5146038	5146039	5146040	5146041	5146042	5146043	5146044	5146045	5146046	5145999	5146000	5146001	5146002	5146003	5146004	5146005	5146006	5146007	5146008	5146009	5146010	5146011
												CLIENT IDENTIFIER	T0 uRBC Rep1	T0 uRBC Rep2	T0 uRBC Rep3	T0 uRBC Rep4	T8 uRBC Rep1	T8 uRBC Rep2	T8 uRBC Rep3	T8 uRBC Rep4	T16 uRBC Rep1	T16 uRBC Rep2	T16 uRBC Rep3	T16 uRBC Rep4	T24 uRBC Rep1	T24 uRBC Rep2	T24 uRBC Rep3	T24 uRBC Rep4	T32 uRBC Rep1	T32 uRBC Rep2	T32 uRBC Rep3	T32 uRBC Rep4	T40 uRBC Rep1	T40 uRBC Rep2	T40 uRBC Rep3	T40 uRBC Rep4	T0 Api RBC Rep1	T0 Api RBC Rep2	T0 Api RBC Rep3	T0 Api RBC Rep4	T8 Api RBC Rep1	T8 Api RBC Rep2	T8 Api RBC Rep3	T8 Api RBC Rep4	T16 Api RBC Rep1	T16 Api RBC Rep2	T16 Api RBC Rep3	T16 Api RBC Rep4	T24 Api RBC Rep1
												TIME POINT	0 hr	0 hr	0 hr	0 hr	8 hr	8 hr	8 hr	8 hr	16 hr	16 hr	16 hr	16 hr	24 hr	24 hr	24 hr	24 hr	32 hr	32 hr	32 hr	32 hr	40 hr	40 hr	40 hr	40 hr	0 hr	0 hr	0 hr	0 hr	8 hr	8 hr	8 hr	8 hr	16 hr	16 hr	16 hr	16 hr	24 hr
												BRADFORD PROTEIN	218.119	160.974	188.149	193.071	189.423	188.184	199.476	154.252	191.804	189.896	187.454	237.24	202.626	198.827	178.106	168.308	207.888	196.955	224.736	220.061	247.416	212.318	269.849	255.506	183.008	191.824	203.946	223.983	226.784	248.687	217.55	211.636	254.031	226.623	254.952	212.323	207.803
												CLIENT SPL AMT	100ul packed pellet 10 million cells	100ul packed pellet 10 million cells	100ul packed pellet 10 million cells	100ul packed pellet 10 million cells	100ul packed pellet 10 million cells	100ul packed pellet 10 million cells	100ul packed pellet 10 million cells	100ul packed pellet 10 million cells	100ul packed pellet 10 million cells	100ul packed pellet 10 million cells	100ul packed pellet 10 million cells	100ul packed pellet 10 million cells	100ul packed pellet 10 million cells	100ul packed pellet 10 million cells	100ul packed pellet 10 million cells	100ul packed pellet 10 million cells	100ul packed pellet 10 million cells	100ul packed pellet 10 million cells	100ul packed pellet 10 million cells	100ul packed pellet 10 million cells	100ul packed pellet 10 million cells	100ul packed pellet 10 million cells	100ul packed pellet 10 million cells	100ul packed pellet 10 million cells	100ul packed pellet 10 million cells	100ul packed pellet 10 million cells	100ul packed pellet 10 million cells	100ul packed pellet 10 million cells	100ul packed pellet 10 million cells	100ul packed pellet 10 million cells	100ul packed pellet 10 million cells	100ul packed pellet 10 million cells	100ul packed pellet 10 million cells	100ul packed pellet 10 million cells	100ul packed pellet 10 million cells	100ul packed pellet 10 million cells	100ul packed pellet 10 million cells
												ORIG ORDER	25	26	27	28	29	30	31	32	33	34	35	36	37	38	39	40	41	42	43	44	45	46	47	48	1	2	3	4	5	6	7	8	9	10	11	12	13
												RUN DAY	1	1	1	1	2	2	2	2	1	1	1	1	2	2	2	2	1	1	1	1	2	2	2	2	1	1	1	1	2	2	2	2	1	1	1	1	2
												STATISTICAL COMPARISONS																									Group 1 Group 7	Group 1 Group 7	Group 1 Group 7	Group 1 Group 7	Group 2 Group 8	Group 2 Group 8	Group 2 Group 8	Group 2 Group 8	Group 3 Group 9	Group 3 Group 9	Group 3 Group 9	Group 3 Group 9	Group 4 Group 10
												GROUP NAME	RBC 0hr	RBC 0hr	RBC 0hr	RBC 0hr	RBC 8hr	RBC 8hr	RBC 8hr	RBC 8hr	RBC 16hr	RBC 16hr	RBC 16hr	RBC 16hr	RBC 24hr	RBC 24hr	RBC 24hr	RBC 24hr	RBC 32hr	RBC 32hr	RBC 32hr	RBC 32hr	RBC 40hr	RBC 40hr	RBC 40hr	RBC 40hr	Pf 0hr	Pf 0hr	Pf 0hr	Pf 0hr	Pf 8hr	Pf 8hr	Pf 8hr	Pf 8hr	Pf 16hr	Pf 16hr	Pf 16hr	Pf 16hr	Pf 24hr
												GROUP NUMBER	7	7	7	7	8	8	8	8	9	9	9	9	10	10	10	10	11	11	11	11	12	12	12	12	1	1	1	1	2	2	2	2	3	3	3	3	4
PATHWAY SORTORDER	BIOCHEMICAL	SUPER PATHWAY	SUB PATHWAY	COMP ID	PLATFORM	CHEMICAL ID	RI	MASS	PUBCHEM	CAS	KEGG	Group HMDB	5177020	5177005	5177018	5177012	5177056	5177063	5177059	5177043	5177023	5177017	5177010	5177013	5177037	5177052	5177060	5177061	5177016	5177024	5177025	5177004	5177044	5177041	5177046	5177051	5177026	5177029	5177027	5177002	5177038	5177050	5177040	5177045	5177006	5177009	5177014	5177007	5177047
1394	(14 or 15)-methylpalmitate (a17:0 or i17:0)	Lipid	Fatty Acid, Branched	38768	LC/MS Neg	100002945	5695	269.249	17903417				13546853	11792398	13928712	13369692	13290438	9873408	10409281	10039309	15078952	25551716	15942382	12492242	9187299	16266978	14443595	11113053	13698058	14538650	11201195	15388333	13130219	10487499	12839226	12272050	13404621	11256961	11746316	14311217	14153140	13290639	11791114	10277672	16851488	12790076	14543138	12214761	12418909
1398	(16 or 17)-methylstearate (a19:0 or i19:0)	Lipid	Fatty Acid, Branched	38296	LC/MS Neg	100002356	5993	297.28	3083779	2724-59-6		HMDB37397	2106400	1449548	2159456	1218476	1.90222e+06	1697680	1755309	1775297	1663325	2394879	1.90085e+06	1267282	1490943	2268684	2.03092e+06	1985844	1655021	1239883	1209935	1.83631e+06	2006788	2091432	1914499	1.982e+06	1.96069e+06	1698137	1695120	1273027	1.98287e+06	2078157	1338723	1479386	1504874	2518796	1755539	1653362	1994362
448	(N(1) + N(8))-acetylspermidine	Amino Acid	Polyamine Metabolism	57814	LC/MS Pos Early	100016038	3080	188.176																																									94469
1552	(R)-3-hydroxybutyrylcarnitine	Lipid	Fatty Acid Metabolism(Acyl Carnitine)	43264	LC/MS Pos Early	100003926	2400	248.149	53481617			HMDB13127	867233	845504	757215	829337	582451	842351	810450	699011	852197	782166	645969	751337	659237	1000747	725366	755990	705540	696899	634309	655542	926113	520415		609649	704606	950168	925971	891124	825706	874580	789057	730967	779778	888850	478437	641555	584181
1553	(S)-3-hydroxybutyrylcarnitine	Lipid	Fatty Acid Metabolism(Acyl Carnitine)	52984	LC/MS Pos Early	100009271	2340	248.149				HMDB13127	928641	790102	865107	909573	836791	879748	958809	802831	847363	889537	773266	898939	879996	882264	931945	832146	875180	774022	720463	782969	761935	753611	757116	733814	864524	853088	907325	818895	797500	919967	925338	908772	959906	985992	850527	767812	833139
2428	1-(1-enyl-oleoyl)-GPE (P-18:1)*	Lipid	Lysoplasmalogen	44621	LC/MS Neg	100005372	6250	462.299					333903	265292	185603	264053	195685	403259	428799	308240	302662	457261	312862	350322	379406	456436	360604	494879	409361	381835	313222	389909	308633	321243	376856	407198	212174	302769	320772	602396	326365	389417	259812	352201	375595	394201		282898	297568
2405	1-(1-enyl-palmitoyl)-2-arachidonoyl-GPC (P-16:0/20:4)*	Lipid	Plasmalogen	52689	LC/MS Pos Late	100009014	2154	766.575				HMDB11220	5675928	5008723	5299926	5044103	5156247	5612455	5266830	5871836	5699273	5736272	4537528	5009079	5447449	5767002	5656681	5221606	5555828	5659773	5228202	4720439	6207288	5402966	4157508	4932669	4896027	5192847	5.27915e+06	5556844	5026232	4585545	4445709	5812715	5884996	5197586	5072685	5.37948e+06	4730310
2397	1-(1-enyl-palmitoyl)-2-arachidonoyl-GPE (P-16:0/20:4)*	Lipid	Plasmalogen	52673	LC/MS Pos Late	100009002	2270	724.528				HMDB11352	45249864	43966596	42239328	42238344	41890180	41761860	47440312	44140580	46790508	43703880	45632812	46028892	44305056	45196936	45059036	47522612	45054372	43301000	40209000	45820332	47774572	42495004	46030928	45937704	43122416	43857236	43664896	45562332	43107288	46271408	41054576	44965924	49975756	50150356	44367780	43962848	46562312
2406	1-(1-enyl-palmitoyl)-2-linoleoyl-GPC (P-16:0/18:2)*	Lipid	Plasmalogen	52682	LC/MS Pos Late	100009009	2226	742.575				HMDB11211	19411470	16604930	14730000	16757275	15910219	16322773	18597004	17562260	19447832	17132726	18956458	21572440	19063980	20528624	19446712	20966168	20278800	19574164	17040088	18961372	22373986	16825330	19932252	19071798	17430196	16026142	17654680	18405072	17596104	20249990	15732959	18582188	22756276	20877082	18084468	18551562	19355310
2394	1-(1-enyl-palmitoyl)-2-linoleoyl-GPE (P-16:0/18:2)*	Lipid	Plasmalogen	52677	LC/MS Pos Late	100009069	2351	700.528				HMDB11343	4361267	4237702	4197408	4379000	3990307	3997588	4422013	4248518	4423266	4684106	4520795	4478108	4376860	5136910	4561216	4632750	4320666	4324189	3800694	4388036	4960787	4222142	4438415	4712293	4.10024e+06	4131178	4403700	4555610	4331688	4334906	3831161	4381888	5033510	5055621	4380165	4594652	4594118
2399	1-(1-enyl-palmitoyl)-2-oleoyl-GPC (P-16:0/18:1)*	Lipid	Plasmalogen	52478	LC/MS Pos Late	100009007	2443	744.59					15801299	13689234	13225889	12907834	13930573	14136119	16145479	14551890	17726588	16400825	17190264	17299832	16587544	19578332	17278160	17817720	18695670	18048216	14010517	16785580	20655316	15493340	18209880	17652428	15128741	15002592	15828173	16664150	14549442	17035292	13960610	16850620	20566528	19866272	17381484	17456808	18843728
2393	1-(1-enyl-palmitoyl)-2-oleoyl-GPE (P-16:0/18:1)*	Lipid	Plasmalogen	52477	LC/MS Pos Late	100009005	2600	702.543				HMDB11342	15706837	13981377	14623358	14618681	12845397	13895437	15890128	14048480	16494354	14666240	15979088	15230084	14820275	16181146	14725495	15508357	14731885	14704971	13361256	14966611	17136090	14079987	15119928	15471494	14829386	14988351	14666973	15541808	14404122	14887711	13400334	15687411	16694219	15840463	14485896	15887251	15575941
2396	1-(1-enyl-palmitoyl)-2-palmitoleoyl-GPC (P-16:0/16:1)*	Lipid	Plasmalogen	52713	LC/MS Pos Late	100009160	2218	716.559				HMDB11207	1236377	1250756	1064521	989752	1320108	1195749	1821253	1416395	1543771	1.04618e+06	1.22725e+06	1941385	2512412	2265315	1682848	2299051	2437827	2758241	2402180	2315414	3588988	2815682	2464050	3115876	1237615	1232191	1431957	1387381	1660482	2016511	1327586	2176026	2968208	2623752	2019424	2286077	2674134
2395	1-(1-enyl-palmitoyl)-2-palmitoyl-GPC (P-16:0/16:0)*	Lipid	Plasmalogen	52716	LC/MS Pos Late	100009162	2454	718.575	11146967			HMDB11206	5704200	5192749	4712581	4899663	4988629	5012617	5735481	4981152	6070991	5652627	5.91075e+06	5808600	5314212	6.52453e+06	5561295	5963204	5942233	5781198	4592945	5320352	6.40952e+06	4766788	5596382	5538406	5181567	5081274	5503846	5.82082e+06	4982617	5665836	4782689	5991720	6687522	6801791	5.58469e+06	5847639	5720847
2425	1-(1-enyl-palmitoyl)-GPC (P-16:0)*	Lipid	Lysoplasmalogen	52474	LC/MS Pos Late	100002875	1547	480.345	10917802			HMDB10407	1.82854e+06	1553196	1360578	1529403	1579154	1246582	1881172	1.67668e+06	1.83568e+06	1688640	1.63082e+06	1925222	1548042	1947606	1681167	1949533	2.00376e+06	1889837	1177680	1551052	1.89136e+06	1530951	1537275	1602750	1390546	1466294	1.63251e+06	1663945	1540685	1632287	1582300	1376674	2249465	1773100	1.76674e+06	1515866	1.76248e+06
2426	1-(1-enyl-palmitoyl)-GPE (P-16:0)*	Lipid	Lysoplasmalogen	39270	LC/MS Neg	100003000	6285	436.283					1042582	860292	862588	835023	901958	999430	1161324	920571	1.04439e+06	1114878	925979	1.03173e+06	879257	1150877	927518	1102301	1099961	996512	836289	1090035	937544	996170	950504	1094427	704682	742370	765046	1306811	778433	850375	686149	941449	1082728	847843	713662	724461	810014
2410	1-(1-enyl-stearoyl)-2-arachidonoyl-GPE (P-18:0/20:4)*	Lipid	Plasmalogen	52475	LC/MS Pos Late	100008999	2511	752.559	9547058			HMDB05779	104717192	98786584	97611768	95978200	95082968	92661808	107382408	101052528	105366280	101194448	105420856	108316104	99043936	108121024	99957600	110800192	101980648	100276760	93084216	103385168	112353000	99162648	103970792	100160016	98590576	101174544	106780472	106755760	98374960	105083816	94633128	109371200	114876920	116181296	100989856	100743304	102467328
2402	1-(1-enyl-stearoyl)-2-linoleoyl-GPE (P-18:0/18:2)*	Lipid	Plasmalogen	52748	LC/MS Pos Late	100009225	2633	728.559				HMDB11376	10787487	10114620	10119539	9745146	9728984	9908521	11450736	10533174	11649153	10641379	11378009	11135321	10515052	11768834	10855500	11651696	10872599	10035393	9564596	11127915	11869998	10313475	11312243	11003899	10556598	10594086	10551603	11082280	10246816	10751860	9500294	11107502	12463368	12175264	10861722	11231315	11528775
2401	1-(1-enyl-stearoyl)-2-oleoyl-GPE (P-18:0/18:1)	Lipid	Plasmalogen	52614	LC/MS Pos Late	100008919	2950	730.575		144371-68-6		HMDB11375	15001974	13672192	13127430	12909227	12500666	12371085	14014065	13594271	15589461	14653229	16237113	15332405	14535344	15684509	13193432	15151860	13820006	14681261	12172622	14256148	15601007	13737600	14667930	14865943	14530711	14594723	14774467	14766126	13356991	15288114	12849295	14926585	16346832	17475516	14782886	15896031	16136055
2430	1-(1-enyl-stearoyl)-GPE (P-18:0)*	Lipid	Lysoplasmalogen	39271	LC/MS Pos Late	100003001	1649	466.329					708116	690945	743997	616618	614074	579024	711743	636711	714246	602848	712097	703224	611026	749575	700217	798216	822255	738607	672743	748832	801605	650681	676333	693644	614055	565517	653207	594119	540856	759994	575461	657866	767578	669925	630453	623253	664818
1981	1,2-dilinoleoyl-GPC (18:2/18:2)	Lipid	Phosphatidylcholine (PC)	52603	LC/MS Pos Late	100008903	2006	782.569	5288075	998-06-1		HMDB08138	21358852	20405144	18638608	19806608	16597809	17316216	20882998	18363500	18708520	16822024	17055152	17183784	14391100	16455415	16598925	16424721	14029508	13594998	12185276	13780131	15044423	12424178	13890155	13597051	20968676	20177080	22623722	22267132	17261868	18131572	15878548	20906728	18331696	19731730	16397377	15387704	14937491
2061	1,2-dilinoleoyl-GPE (18:2/18:2)*	Lipid	Phosphatidylethanolamine (PE)	53174	LC/MS Pos Late	100009217	2083	740.522	9546812			HMDB09093	11017119	10149870	10024473	9215212	9831155	9984549	11653920	9981679	10588119	10168945	10141452	11292066	9897984	12071359	10629566	11275688	10221285	9636786	9054216	10347726	11725475	10130339	11785721	11139317	10705350	10505690	10117570	11342489	10935107	11094505	10047141	11627522	12963834	12834015	11430503	11458687	11625256
2053	1,2-dioleoyl-GPE (18:1/18:1)	Lipid	Phosphatidylethanolamine (PE)	52609	LC/MS Pos Late	100008906	2485	744.554	9546757	4004-05-01			36308128	32500134	34877824	34448276	30824280	30678854	35948940	32999476	32916716	36280152	37619580	34939236	32190840	39354348	38105476	36652928	35289212	36828352	30489986	38272816	39915708	33945396	39377456	35376188	41976300	37924912	38101784	43319936	36857172	37633416	35918984	41053828	43993528	45474548	40233844	37303604	38407668
2034	1,2-dipalmitoleoyl-GPE (16:1/16:1)*	Lipid	Phosphatidylethanolamine (PE)	52688	LC/MS Pos Late	1525	2063	688.491	9546809			HMDB05342	859791	880407	821592	780038	845956	733428	896011	869304	947898	746672	909980	891875	781831	1004689	905314	915334	856540	880867	822398	813559	928472	845103	846916	961359	994475	983478	955482	908835	865121	1050177	919919	1029348	1129643	1201272	1105438	1146947	1387765
1905	1,2-dipalmitoyl-GPC (16:0/16:0)	Lipid	Phosphatidylcholine (PC)	19130	LC/MS Pos Late	100000657	2365	734.569	452110	63-89-8		HMDB00564	102522096	102359720	99964016	98572304	97860168	103010600	110140352	104917648	110014736	103668520	106473392	111720480	107697984	106518336	102339128	112323032	104850816	99925088	98873928	103656200	107592768	99738824	101533392	104589856	102797280	107158392	113671256	112001024	106083976	107198504	102552104	112722056	113171864	116516240	103270632	112554592	119395904
2023	1,2-dipalmitoyl-GPE (16:0/16:0)*	Lipid	Phosphatidylethanolamine (PE)	57341	LC/MS Pos Late	100009204	2498	692.522	445468			HMDB08923	4665554	4633155	4693959	4412328	4397274	4349411	5183181	4530105	5033444	4651389	4935815	4989179	4748695	5.49357e+06	4854295	5138714	4795465	4729990	4358986	4691296	5515423	4785165	5137857	4987196	4960657	4931067	5030849	5.15331e+06	4931188	5.11996e+06	4593259	5.41586e+06	5778343	6194347	5327588	5385663	5847304
2118	1,2-distearoyl-GPG (18:0/18:0)	Lipid	Phosphatidylglycerol (PG)	52624	LC/MS Polar	100008912	735	777.565		200880-42-8			866720	1121317	994796	959785	889590	1.01973e+06	1009112	926328	839979	1006226	1.03246e+06	834817	1.01287e+06	1025362	1042583	921805	898906	871203	939390	1.02103e+06	932433	917531	1089355	884330	976219	998936	945408	972411	959512	1.00965e+06	1.03809e+06	1.0437e+06	1094839	1154959	976040	959437	1039423
1282	10-heptadecenoate (17:1n7)	Lipid	Long Chain Fatty Acid	33971	LC/MS Neg	100001278	5555	267.233	5312435	29743-97-3		HMDB60038	3785123	4218226	4307680	3808223	4278322	3197868	3957318	3552792	5793382	13900834	4786641	4140512	2958463	4891707	4162630	3766027	3888504	4689638	4078544	4678180	3915140	3681706	4.10672e+06	3529899	4.14222e+06	3675499	3793937	4898435	4026067	4009704	3320548	3385841	5479180	4205643	4.14327e+06	3815510	4210977
1294	10-nonadecenoate (19:1n9)	Lipid	Long Chain Fatty Acid	33972	LC/MS Neg	100001277	5780	295.264	5312513	73033-09-7		HMDB13622	1562949	2072166	1.91156e+06	1838245	1941925	1481576	1825521	1344983	2439961	3562425	2490899	1944429	1554656	2311660	2.07601e+06	1843080	1550205	2300364	1742775	1849263	1822517	1574600	2016658	1506338	2229077	1646913	1862380	2488783	2199575	1976634	1676849	1715356	2688700	1767104	2.04142e+06	1888355	2.00149e+06
1676	13-HODE + 9-HODE	Lipid	Fatty Acid, Monohydroxy	37752	LC/MS Neg	100002196	5275	295.228	43013				695320	1639033	251333	285924	519366	379995	434223	731750	153063	100595	321068	609357	637374	271057	622449	186823	157102	220067	808012		700392	562790	198052	633831	228419	419298	558348		586024	426871	177376						609266
2215	1-arachidonoyl-GPC* (20:4)*	Lipid	Lysophospholipid	33228	LC/MS Pos Late	100001551	1460	544.34			C05208	HMDB10395	489460	473913	456961	483855	482640	576657	554732	581880	400756	399245	586315	705471	391774	347348	513479	645933	556601	531363	465129	454360	538741	380491	301491	512807	342050	243463	446751	460568	454215	543494	588599	365210	594317	445360	401839	308460	385090
2258	1-arachidonoyl-GPE (20:4n6)*	Lipid	Lysophospholipid	35186	LC/MS Neg	100001571	5874	500.278	42607465			HMDB11517	8947375	4218861	7.843e+06	7830724	8541089	4563003	5996673	4748563	5138410	9332300	8675984	5419813	4479593	10745705	9296072	5252581	9423249	10358610	5670207	10585795	9174096	4864666	8861515	8921448	8346229	5270338	4749655	12019627	7813898	9372882	7585098	5348947	11070222	5372255	8721136	6895054	5200113
2296	1-arachidonoyl-GPI* (20:4)*	Lipid	Lysophospholipid	34214	LC/MS Neg	100001654	5482	619.289				HMDB61690							77013																		160453	222191	221147	123647	462459	328919	322185	470010	880523	1005876	687791	927998	1016698
307	1-carboxyethylisoleucine	Amino Acid	Leucine, Isoleucine and Valine Metabolism	62558	LC/MS Neg	100020427	2628	202.108					142883	112924	139956	123807	107659	112664	169807	126253	182507	195115	216177	188866	177823	217945	172714	193531	254888	219241	220500	214380	214617	198881	261964	228715	117825	114236	126312	121891	150563	152125	139488	132638	304666	345984	298512	286118	327512
270	1-carboxyethylleucine	Amino Acid	Leucine, Isoleucine and Valine Metabolism	62559	LC/MS Neg	100020425	2663	202.108					126976	121123	138392	135963	113710	135369	133717	132146	200977	240626	244748	219797	198429	215424	225484	178906	271619	255515	247352	261759	230891	252282	262592	234304	141733	144140	150631	153426	160124	202214	153298	165790	456515	429068	358304	382816	526275
126	1-carboxyethylphenylalanine	Amino Acid	Phenylalanine Metabolism	62566	LC/MS Neg	100020419	2844	236.093					55967		69863	65616	57884	43116	64253	65277	103312	106911	81833	99409	93504	107905	93214	97357	120786	119556	119148	114827	130940	130255	130127	135561	76599	92144	70525	90511	79648	84730	92176	85186	190967	215783	174457	166728	258432
143	1-carboxyethyltyrosine	Amino Acid	Tyrosine Metabolism	62564	LC/MS Neg	100020421	1846	252.088					34526		26131		27655		31828		38856		44508	45894	58656	57399	50042			54107	61658		59992	62136	67539	62191			60468	37035	37514	60903	25601	42493	90287	98028	83755	95440	125063
330	1-carboxyethylvaline	Amino Acid	Leucine, Isoleucine and Valine Metabolism	62562	LC/MS Neg	100020423	2008	188.093					123942	137183	118554	166001	103656	153481	151357	164055	211873	231950	176476	194003	198566	223598	205774	227772	175753	191668	245086	205802	196052	262256	229712	261952	124350	138341	160543	161963	138951	148603	170557	159053	340068	450096	321065	349676	566808
1985	1-linoleoyl-2-arachidonoyl-GPC (18:2/20:4n6)*	Lipid	Phosphatidylcholine (PC)	52710	LC/MS Pos Late	100009131	1969	806.569				HMDB08147	5876191	5474452	4942861	4748651	4314345	4264375	5467204	4577982	5290881	4558468	4660694	4675584	4285646	4796867	4453327	4894639	4045769	3913709	3.26378e+06	3881611	4526649	3534480	3811285	3927657	6529503	7085530	7405494	8355827	5906817	6.2581e+06	4511470	6.07993e+06	7.12358e+06	6786006	5365426	5125292	5602914
2063	1-linoleoyl-2-arachidonoyl-GPE (18:2/20:4)*	Lipid	Phosphatidylethanolamine (PE)	53189	LC/MS Pos Late	100009222	2030	764.522				HMDB09102	15192515	14380180	13872498	13426676	13253540	14164552	15967930	14422252	14959740	14519985	13946341	15372661	14191660	15632899	14968388	16029895	15021480	14486048	12894608	14273960	15477888	13102936	15036391	14427782	15219081	15394970	15669801	15880573	15116460	16142597	14294267	15202866	17863928	17529816	15428928	15848585	15386417
2197	1-linoleoyl-GPC (18:2)	Lipid	Lysophospholipid	34419	LC/MS Pos Late	100001395	1465	520.34	11988421		C04100	HMDB10386	3409465	3525726	3278152	3.62888e+06	3.65768e+06	3511769	3991707	3493750	4124533	3812816	3654803	3867461	2903110	3701050	3688221	4350642	4509851	3.67998e+06	2949673	3793096	3737956	3.27703e+06	3352175	3709059	1993984	2344679	3052502	2706481	2206302	2365658	2533104	2723115	2392741	2447553	2037445	2010310	1396443
2247	1-linoleoyl-GPE (18:2)*	Lipid	Lysophospholipid	36600	LC/MS Pos Late	100001570	1482	478.293	52925130			HMDB11507	975128	848131	974238	860283	868245	865369	1167599	966196	1058509	840210	824868	924490	841693	1.03283e+06	981274	1067598	1139530	840103	834317	1052669	787490	872267	865637	1033073	927031	804726	1034968	900247	955953	1218279	958629	1166883	1404208	1555876	1129607	1274333	1012334
2284	1-linoleoyl-GPG (18:2)*	Lipid	Lysophospholipid	54885	LC/MS Neg	100009227	5516	507.273																																				45449		91447		85795	368424
2292	1-linoleoyl-GPI* (18:2)*	Lipid	Lysophospholipid	36594	LC/MS Neg	100001778	5494	595.289																													68897	69196	74153		204559	180093	90584	186967	288082	376275	241427	309067	578496
3759	1-methylnicotinamide	Cofactors and Vitamins	Nicotinate and Nicotinamide Metabolism	27665	LC/MS Pos Early	55	1940	137.071	10129985	1005-24-9	C02918	HMDB00699	588278	546170	521322	549532	449219	528597	531525	421158	435333	422901	399712	222849	419352	413968	415950	427079	364740	326474	303279	281039	307091	281725	293669	334005	554412	712659	754960	453700	552554	579874	546617	550790	398903	405523	538093	497057	420483
1893	1-myristoyl-2-arachidonoyl-GPC (14:0/20:4)*	Lipid	Phosphatidylcholine (PC)	53195	LC/MS Pos Late	100009139	1914	754.538				HMDB07883	840509	722992	754354	700763	546484	579418	809477	542352	651283	634736	503722	612286	618348	624907	609347	607418	569179	588797	431044	588028	613279	563087	555180	495059	796527	858185	822979	1061472	716997	749788	656414	918734	1042549	793241	791210	779698	872147
1889	1-myristoyl-2-palmitoyl-GPC (14:0/16:0)	Lipid	Phosphatidylcholine (PC)	19258	LC/MS Pos Late	100000672	2147	706.538	129657	69525-80-0		HMDB07869	9552560	9884263	8673601	7595075	8840449	9452002	9877265	8534301	8474089	8316549	8356934	9620986	8151589	9665602	9463386	9751277	9368574	9374141	7828270	6995723	9764000	9111051	8976071	8677232	8772695	9447575	10609109	10271139	9457343	9939455	9249421	10724234	10619608	10562962	10236173	9713114	11673036
2057	1-oleoyl-2-arachidonoyl-GPE (18:1/20:4)*	Lipid	Phosphatidylethanolamine (PE)	55041	LC/MS Pos Late	100009219	2200	766.538				HMDB09069	54676844	53748388	52929876	51764836	50316728	50544756	57582284	53995020	55045984	52218564	53734704	56523996	53249668	56700360	54346276	57250912	53153384	53720640	48018620	54984036	59078008	51611960	54771808	53729196	56036580	54421268	55400304	58275712	56230992	59696724	52599936	57208512	64861152	67022404	58708776	58618536	61961812
2150	1-oleoyl-2-arachidonoyl-GPI (18:1/20:4) *	Lipid	Phosphatidylinositol (PI)	54994	LC/MS Pos Late	100010951	2568	902.575				HMDB09844	1.04297e+06	1047411	1019340	1010228	1024612	998370	1210261	1123706	1233648	1171929	1189932	1244508	1152067	1281968	939964	1195385	1199757	454584	509221	1029615	1255899	1143792	1269550	1183273	1018472	1089312	1245282	1025271	1109330	945139	946554	1001324	1363466	1227624	1112932	1104574	1113850
1980	1-oleoyl-2-docosahexaenoyl-GPC (18:1/22:6)*	Lipid	Phosphatidylcholine (PC)	52697	LC/MS Pos Late	100009130	2011	832.585				HMDB08123	1673569	1451065	1041662	1.03064e+06	1247156	1320164	1.49632e+06	1368457	1305507	1074037	1390527	1158162	1497053	1335177	1088351	1216896	1221370	1300729	1144425	948890	1361996	1181645	1149401	1246555	1546955	1.66503e+06	1696300	1496762	1590116	1358662	1449117	1.97179e+06	1579336	1592920	1327484	1400717	2.09038e+06
2060	1-oleoyl-2-docosahexaenoyl-GPE (18:1/22:6)*	Lipid	Phosphatidylethanolamine (PE)	53209	LC/MS Pos Late	100009220	2119	790.538					3466007	3992335	4117998	3954418	3522275	4170239	4572944	3784510	3951720	4150354	3883483	4502332	4149838	4596631	3433463	3935639	3919347	4747847	3152792	3591935	4941536	4106713	4429303	4073082	4658161	3658083	4.1844e+06	4098550	4589993	4321242	3744242	4659434	4904091	4925596	4352680	4571348	4703930
1970	1-oleoyl-2-linoleoyl-GPC (18:1/18:2)*	Lipid	Phosphatidylcholine (PC)	52453	LC/MS Pos Late	100008981	2165	784.585					48860672	43332208	46397284	44621892	37949804	39077324	42588692	40431152	37533412	40036956	50679716	39320136	38857160	50310376	49589040	43590976	43019912	40666352	35216428	39321820	49081112	43355496	40938664	38690316	47935660	43651308	43968528	44963148	44726200	45381168	48457376	40001516	51201008	43564976	46130152	41945628	43750000
2054	1-oleoyl-2-linoleoyl-GPE (18:1/18:2)*	Lipid	Phosphatidylethanolamine (PE)	52687	LC/MS Pos Late	100009078	2270	742.538	9546753			HMDB05349	57141760	52712388	52964008	52086856	51178984	51768020	59975876	54976416	57807440	53933720	56302708	57571068	55871256	59852624	55639520	60087312	55353552	54445988	49805316	56603956	60788708	53119224	58899208	58707812	56640480	58725556	57106976	60232408	56404124	60147780	54153888	60458456	68101384	67397152	61411172	61172120	63278224
2194	1-oleoyl-GPC (18:1)	Lipid	Lysophospholipid	48258	LC/MS Pos Late	100001272	1540	522.355	16081932	19420-56-5		HMDB02815	9775251	9611967	9472781	9212508	9824158	9870292	11506862	9869353	10969103	10774241	10518341	11431404	10140053	11511039	10748470	11718463	10900617	10708983	9542450	9987227	11789307	9829179	10497007	10707612	7902941	8108486	9515885	8979773	6457046	7272310	6499343	7335232	4.81216e+06	4230886	4304597	4497852	2778517
2245	1-oleoyl-GPE (18:1)	Lipid	Lysophospholipid	35628	LC/MS Pos Late	100001569	1554	480.308	9547071	89576-29-4		HMDB11506	2405115	1980359	2257766	1877381	1731923	1845435	2244833	2118214	2175019	2047326	2009020	2696362	2066088	2175707	2267273	2421072	2495307	2502706	1732020	2524855	2312815	1987046	2033957	2210898	2065345	2125469	2276339	2422823	2169200	2753362	2208148	2487100	2997130	2820286	2849781	2816704	2287363
2282	1-oleoyl-GPG (18:1)*	Lipid	Lysophospholipid	45968	LC/MS Neg	100005716	5610	509.288																													761650	512229	376585	1129452	307651	581249	388582	235227	580657	532061	1056204	996507	1764363
2290	1-oleoyl-GPI (18:1)	Lipid	Lysophospholipid	36602	LC/MS Neg	100001777	5599	597.305																													613724	631114	514928	1085657	649317	1053036	725432	767227	1411093	1450962	1763754	1698195	2133134
2273	1-oleoyl-GPS (18:1)	Lipid	Lysophospholipid	19260	LC/MS Neg	100000630	5607	522.284	9547099	326589-90-6		HMDB61694		150168			86761			50019	113916	205030	133683		68275	87793		63664	223980	321110	132796	192495	137558	134504		118150	288825	290996	178614	221162		558597	242392		275845	941205	810003	914865	2042388
2185	1-palmitoleoyl-GPC* (16:1)*	Lipid	Lysophospholipid	33230	LC/MS Pos Late	100001511	1450	494.324	24779461			HMDB10383	225887	264968	321401	278951	380213	307119	406498	247399	314733	344398	271596	258008	278010	307873	351738	339088	233818	357992	216111	190925	323286	273738	300905	226608			113315	161106
1914	1-palmitoyl-2-alpha-linolenoyl-GPC (16:0/18:3n3)*	Lipid	Phosphatidylcholine (PC)	52684	LC/MS Pos Late	100009076	2034	756.554				HMDB07975	23404342	20856388	20225512	20197294	20004116	21485676	25012764	21735054	24262628	21969524	23170328	23723038	23406996	25986090	23198476	25348692	24278640	23874706	19943516	22053808	24433448	20839260	24400666	23896894	26497736	26746596	28868474	28186530	25238588	28402754	23783960	28394604	31472620	31627984	26455342	27257314	29938154
1923	1-palmitoyl-2-arachidonoyl-GPC (16:0/20:4n6)	Lipid	Phosphatidylcholine (PC)	52462	LC/MS Pos Late	100008914	2091	782.569	10747814	35418-58-7		HMDB07982	170945552	158356576	153700864	151440160	150037920	151663536	168550672	155923152	167194416	140590928	160884256	171072304	148503632	166126624	158572256	163944080	150610432	140872016	125860360	148985392	154575312	136321936	147252624	149494816	165663776	163577360	173004064	177872512	157875616	173107408	149572624	175272640	189479728	178925296	158940256	144913584	152160000
2031	1-palmitoyl-2-arachidonoyl-GPE (16:0/20:4)*	Lipid	Phosphatidylethanolamine (PE)	52464	LC/MS Pos Late	100008990	2198	740.522	9546800			HMDB05323	88981400	85906480	84460624	83060272	81072200	82320408	94068688	86900160	90510272	85306288	86680024	91540888	86949520	93165520	87732408	93111360	87065952	85986384	79405984	87652352	96622744	85021072	90211584	89271424	89954280	87267032	86698992	92021008	89870512	95042464	85169768	92937360	102162944	106916216	92836600	94874664	98272200
2130	1-palmitoyl-2-arachidonoyl-GPI (16:0/20:4)*	Lipid	Phosphatidylinositol (PI)	52467	LC/MS Pos Late	100008993	2567	876.56				HMDB09789	2344510	1783583	2208264	2119124	2109921	2206046	2471623	2304682	2455985	2396478	2291134	2576654	2370310	2551222	2463257	2499711	2.67313e+06	2510135	2201198	2471860	2766777	2208827	2441091	2355775	2037342	2065197	2327016	2305412	2096314	2337168	2011986	2166628	2737924	2508670	2255077	2465947	2249849
1919	1-palmitoyl-2-dihomo-linolenoyl-GPC (16:0/20:3n3 or 6)*	Lipid	Phosphatidylcholine (PC)	52454	LC/MS Pos Late	100008985	2199	784.585					115698200	112369840	103667104	104670456	107723240	111242016	128142520	122821864	133681040	117113512	117621456	135346336	120372144	123822336	111530384	131053824	115063200	117673392	109136384	118588944	121475168	102388888	120172232	122129432	123471664	130236344	137290144	137247920	125636488	137063856	114531984	147274896	143979984	151157856	123815536	129694632	140881184
1929	1-palmitoyl-2-docosahexaenoyl-GPC (16:0/22:6)	Lipid	Phosphatidylcholine (PC)	52610	LC/MS Pos Late	100008915	2023	806.569	6441886	59403-54-2		HMDB07991	31283904	30208234	28924832	27254492	27389056	29530442	33991664	29857840	29578266	28513456	29852868	32072218	29075400	31815480	29396744	31671680	28362778	27484344	24329356	27371480	29250016	23875814	27818004	24064028	30815460	32332436	34699052	32894666	28596554	33630768	26522852	31833808	34809276	35490904	29670250	29289494	30896978
2033	1-palmitoyl-2-docosahexaenoyl-GPE (16:0/22:6)*	Lipid	Phosphatidylethanolamine (PE)	52465	LC/MS Pos Late	100008991	2119	764.522	9546799			HMDB05324	10470744	11090877	10212453	10009679	10094488	10580753	11733931	10307621	11495311	10312547	10844083	11486714	10583746	11529060	10294970	11485067	10505206	10859771	10049641	10131952	11808346	10740050	11022954	11180499	10445346	10907162	11341227	11234054	11018281	11538520	10537354	12063487	12548543	12839154	11279910	11912035	12468684
1912	1-palmitoyl-2-linoleoyl-GPC (16:0/18:2)	Lipid	Phosphatidylcholine (PC)	42446	LC/MS Pos Late	1537	2160	758.569	5287971	40811-94-7		HMDB07973	599894848	592983616	563117888	548017472	560296832	576860032	617282432	602355712	604369920	564558784	606044032	602242688	578950016	593058944	570452416	601996672	552892928	562452416	536205760	565210816	594551232	556611520	578440192	579149888	582722176	584225856	602947136	590502592	567990976	600625408	564430400	640690624	618191168	615022144	552163904	570040256	610976896
2028	1-palmitoyl-2-linoleoyl-GPE (16:0/18:2)	Lipid	Phosphatidylethanolamine (PE)	42449	LC/MS Pos Late	100001870	2275	716.522	9546747			HMDB05322	55965368	53882752	53111392	51890452	51592136	51688320	60255588	54229072	58266376	54666848	56436504	57155628	56594716	59076736	56159984	59224512	56047264	54518356	49756564	57114312	61194212	53772440	58772788	58404344	57383932	60151464	59415428	62212984	60278468	64074380	56707548	62854116	73539848	73772568	67053660	67346048	74453000
1909	1-palmitoyl-2-oleoyl-GPC (16:0/18:1)	Lipid	Phosphatidylcholine (PC)	52461	LC/MS Pos Late	1539	2358	760.585	6436017	26853-31-6;26853-31-6		HMDB07972	460730752	445010496	441855392	432488640	432164096	451379008	487372256	459985344	485642176	450871456	469889792	493797824	475949824	475759616	460636992	493824896	466495296	441187616	436306304	461849696	482713344	441182688	461952992	467847072	501561280	519314816	549655424	544865856	514185120	516085728	498449504	546727168	550160256	564111744	505034048	537977472	557777472
2027	1-palmitoyl-2-oleoyl-GPE (16:0/18:1)	Lipid	Phosphatidylethanolamine (PE)	19263	LC/MS Pos Late	1526	2509	718.538	5283496	26662-94-2		HMDB05320	117904656	108483800	110663904	107107888	104906808	107513792	123902624	111802048	118249224	113271248	119075472	121072008	113298000	128307568	115348936	123281424	116256312	115632624	106394400	117985000	128690040	112907760	119771408	120610512	125647568	127541600	129986768	131354160	127701704	131485304	122348560	140048320	157525040	162245712	146770352	145411968	157328032
2112	1-palmitoyl-2-oleoyl-GPG (16:0/18:1)	Lipid	Phosphatidylglycerol (PG)	52448	LC/MS Pos Late	100000641	3206	766.559	5283509																												1095413	1146581	1439584	1498300	220291	950069	647263	968349	959354	1283205	1.0014e+06	882999	1717894
2126	1-palmitoyl-2-oleoyl-GPI (16:0/18:1)*	Lipid	Phosphatidylinositol (PI)	52669	LC/MS Pos Late	100009066	3140	854.575				HMDB09783	793143	661647	698413	712711	691619	667549	813040	764424	892875	691717	787511	902373	828699	754062	760731	909037	785745	674058	614136	825019	915124	710064	804096	842490	1475399	1456650	1.59041e+06	1.56696e+06	1.44433e+06	1600194	1.43175e+06	1733538	2008082	1.85605e+06	1534028	1539406	1565737
2094	1-palmitoyl-2-oleoyl-GPS (16:0/18:1)	Lipid	Phosphatidylserine (PS)	19261	LC/MS Pos Late	1531	2660	762.528	5283499	40290-44-6	C13880	HMDB12357	3687604	3183348	2769031	3438605	2988884	2991346	3750326	3242793	3857060	3074263	3715786	3657989	3559876	3.94088e+06	3407447	3512979	3606477	3540059	3074706	3568197	3664737	3115057	3445620	3274836	3.95441e+06	3917802	3.95881e+06	4117725	4463485	4697605	4250168	4720335	6035790	6019832	5354600	5446588	6809614
1906	1-palmitoyl-2-palmitoleoyl-GPC (16:0/16:1)*	Lipid	Phosphatidylcholine (PC)	52470	LC/MS Pos Late	100008984	2160	732.554				HMDB07969	20935746	20378634	20027252	16343966	19417168	20775254	21028540	19967332	19235088	19488622	19732216	21199740	20225108	21728368	20319280	20739040	19775928	20378812	18574862	17083160	22129718	19506066	20382238	19976390	21381828	23634568	25394276	25211336	22267306	24198862	21875476	25932522	26388560	26399830	23451640	22773212	29101106
1907	1-palmitoyl-2-stearoyl-GPC (16:0/18:0)	Lipid	Phosphatidylcholine (PC)	52616	LC/MS Pos Late	100008921	2653	762.601		59403-51-9		HMDB07970	76371240	68590368	71802368	69123080	69704168	69821600	76903312	73153704	79404784	73142856	75237432	71639816	74828896	79783136	77948984	77413848	76601936	71936152	68019280	73857528	80642232	70343728	75160984	74109104	78229776	78515056	78067568	80065232	73744536	80419744	73200144	80551888	78583240	85167592	75135008	76064152	80226928
2026	1-palmitoyl-2-stearoyl-GPE (16:0/18:0)*	Lipid	Phosphatidylethanolamine (PE)	57388	LC/MS Pos Late	100009205	2850	720.554	5326793			HMDB08925	3428203	2676663	3004139	2886523	2567266	2544436	3.73409e+06	3015304	3704079	3252095	3572520	3.83343e+06	3354701	4419801	3571169	3.78842e+06	3.78008e+06	3622956	2411307	4032571	4406275	2881384	3734212	3588309	3745958	3.69329e+06	3593242	4.02659e+06	3268528	3953471	3041282	3497549	5500660	4822028	3.84582e+06	4.06421e+06	4161561
2183	1-palmitoyl-GPC (16:0)	Lipid	Lysophospholipid	33955	LC/MS Pos Late	100001263	1525	496.34	86554	17364-16-8		HMDB10382	30451998	29653860	29110082	27669794	29518806	30804956	34988324	30280832	34518436	33234510	31807922	34403632	30990282	35283616	31872328	34026976	34104432	31997150	28215186	31079876	35689792	29834732	32600236	31043696	24495452	24885354	28194812	27908084	18301340	19608670	17326352	19916424	16679525	14407028	13815429	14808473	11247158
2236	1-palmitoyl-GPE (16:0)	Lipid	Lysophospholipid	35631	LC/MS Pos Late	100001567	1544	454.293	9547069	53862-35-4		HMDB11503	1812239	1602007	1729067	1849581	1932583	1684110	2192067	1829943	1867893	1766146	2.0371e+06	1868819	1736290	2382895	1739337	2.05067e+06	2.08429e+06	2039358	1710967	2165420	1.98299e+06	1741145	1717660	1920943	1899649	1774175	1937745	1961110	2147692	2316173	2253687	2157907	2992624	2520894	2229295	2375556	2519856
2278	1-palmitoyl-GPG (16:0)*	Lipid	Lysophospholipid	45970	LC/MS Neg	100005717	5570	483.273	3300276																												478425	393795	322659	467523	271524	257248	155870	258033	531800	601607	684152	696872	1820378
2285	1-palmitoyl-GPI* (16:0)	Lipid	Lysophospholipid	35305	LC/MS Neg	100001655	5564	571.289				HMDB61695							70627							55856		49473			70662						80029	140608	90552	111488		126479	90923	172668	96274	119557	184727	131531	326527
1956	1-stearoyl-2-arachidonoyl-GPC (18:0/20:4)	Lipid	Phosphatidylcholine (PC)	42450	LC/MS Pos Late	100001869	2300	810.601	16219824	35418-59-8		HMDB08048	108455048	94401456	97497728	96332752	97010896	91901472	116047896	103284928	112816272	104050408	110578104	112830352	104753104	115417312	107766024	114292568	107776832	102169576	85072816	101310608	113069792	91407096	109737824	102621608	111063400	110405552	115124016	115647200	106454128	117240672	100743648	115368552	129726024	129290720	112724432	111350504	114101848
2048	1-stearoyl-2-arachidonoyl-GPE (18:0/20:4)	Lipid	Phosphatidylethanolamine (PE)	52447	LC/MS Pos Late	100008977	2424	768.554	5289133			HMDB09003	59956524	56816684	56840548	56973032	53051464	53451100	63305876	56879804	63187136	57629700	59505612	63295152	58682680	63588300	57965820	63636260	58631040	57309096	53032864	62090900	63829536	55353544	60137352	59683784	60525760	60412708	61615484	63662012	59526076	64418152	56643032	64135724	69468400	69662784	61869132	63255692	65152832
2145	1-stearoyl-2-arachidonoyl-GPI (18:0/20:4)	Lipid	Phosphatidylinositol (PI)	52449	LC/MS Pos Late	100000616	3000	904.591		383907-33-3		HMDB09815	15072919	13220337	14258257	14423857	13858846	14055790	16186071	15092466	15826350	15285027	16334361	16056485	15630920	16505820	15176418	15603321	15591570	15759913	13897267	15696912	17713616	13794113	15431068	15253585	14339284	13918666	14484707	14458443	14603374	15893939	13419974	15715250	16073016	17602528	14286944	14481296	14994763
2102	1-stearoyl-2-arachidonoyl-GPS (18:0/20:4)	Lipid	Phosphatidylserine (PS)	52235	LC/MS Pos Late	100001872	2565	812.544				HMDB12383	154514384	143842912	143456592	150457840	141493120	144048880	158646576	151737888	161499504	151942288	163062544	159477792	146515200	158786080	150118720	159099152	148878464	147836864	138798576	159889696	160737088	141466640	152396240	144569952	141797104	147416304	146375280	150834000	145678496	149984768	138722704	166032016	160792592	161378192	142148464	147056752	152499232
1962	1-stearoyl-2-docosahexaenoyl-GPC (18:0/22:6)	Lipid	Phosphatidylcholine (PC)	52611	LC/MS Pos Late	100008916	2197	834.601		59403-52-0		HMDB08057	12162624	9836381	10332171	10522609	10233078	9219303	12300132	11519448	11115369	10111391	12807348	12552281	10473172	12451094	11905184	12855972	10319783	10893345	11255267	11167335	11075912	9748289	11432490	12150767	11017472	11940693	11875473	12630746	12274023	12196271	11188996	12303131	13212536	15252915	11530589	13312618	13675365
2052	1-stearoyl-2-docosahexaenoyl-GPE (18:0/22:6)*	Lipid	Phosphatidylethanolamine (PE)	52466	LC/MS Pos Late	100008992	2317	792.554	9546798			HMDB05334	2906074	3407708	2924285	2872409	2687362	2918061	3053382	3075650	3.17222e+06	2900331	2939114	2197288	3.33705e+06	3201474	3225284	3346198	3005637	2860337	3112146	3233763	3139445	2784514	3051895	3507763	2946532	3097058	3.15413e+06	3088457	3078158	3.45173e+06	3152154	3488995	3323678	3.49873e+06	3080884	3697568	3.66084e+06
1948	1-stearoyl-2-linoleoyl-GPC (18:0/18:2)*	Lipid	Phosphatidylcholine (PC)	52452	LC/MS Pos Late	100008980	2380	786.601				HMDB08039	341423456	324643264	329042752	323679232	320067584	324444608	360234816	336634528	359575872	346195296	347897760	361253760	345668544	366935840	346408896	354140608	352732384	335382720	313975744	343653440	362166688	315737376	341396704	347376064	336385152	335081120	351536864	366198176	337060384	349194464	323028512	360582176	373501920	384838272	340488896	356726368	360880224
2043	1-stearoyl-2-linoleoyl-GPE (18:0/18:2)*	Lipid	Phosphatidylethanolamine (PE)	52446	LC/MS Pos Late	100008976	2522	744.554	9546749			HMDB08994	12956602	13175595	12129418	11378631	13177214	14019256	16044663	14198377	16372969	10879622	12401760	15922952	15121068	13490427	10581493	14926171	13870829	11017026	13584217	11196586	13649084	13166289	11565233	14230203	10937805	16456086	17682112	13339305	13653030	15877600	12461998	14688298	17474156	15511320	14318679	18101276	18391622
2100	1-stearoyl-2-linoleoyl-GPS (18:0/18:2)	Lipid	Phosphatidylserine (PS)	53009	LC/MS Pos Late	100000642	2689	788.544	9547091	322647-11-0			20311438	18020648	17569480	18017804	15422536	17244254	20392932	18343492	21442382	17796472	19901096	20276896	19364084	20636518	19177332	20034692	19225504	20283108	16108465	19413392	20910108	18051052	18360968	18887608	21302662	21917984	21503342	21674284	20441324	21953634	21257174	23754034	26593270	27235972	23300788	24348364	25734912
1945	1-stearoyl-2-oleoyl-GPC (18:0/18:1)	Lipid	Phosphatidylcholine (PC)	52438	LC/MS Pos Late	100008904	2644	788.616		56421-10-4		HMDB08038	216670128	193921712	206728992	199988240	201450976	198721984	218505952	209876240	224588432	207197680	215445632	218137216	215835760	232211856	224790208	220422496	220817312	209955968	200129184	211195248	236446912	206438224	221062096	219353200	252908976	256924576	258382624	269834496	239586592	262415872	240702080	268140800	279162368	281479424	255707856	260241248	289963648
2040	1-stearoyl-2-oleoyl-GPE (18:0/18:1)	Lipid	Phosphatidylethanolamine (PE)	42448	LC/MS Pos Late	100001856	2858	746.569				HMDB08993	64635572	53868888	57368372	54382340	47607084	49072924	70547904	58089432	72149200	61530148	69618816	71868976	61228480	81792504	67439352	73779144	71279840	66054696	46470316	73797784	83592984	55306504	71043352	66317228	81487776	75013936	75057592	85150000	67832768	84819912	62747900	73908344	116842872	111320704	86410992	91365816	83195520
2119	1-stearoyl-2-oleoyl-GPG (18:0/18:1)	Lipid	Phosphatidylglycerol (PG)	52623	LC/MS Pos Late	100001866	3714	794.591		322647-48-3																											335580	394436	375124	514271		253895		157746	453820	502846	352969	339596	995576
2133	1-stearoyl-2-oleoyl-GPI (18:0/18:1)*	Lipid	Phosphatidylinositol (PI)	52726	LC/MS Pos Late	100009181	3711	882.607					354272	337947	130654	416167	302807	290641	533949	309820	536328	316883	456490	376308	443374	577674	412054	399174	148829	576201		408257	341683	453587	468601	452763	2155090	2508234	2759860	2932274	1906992	2458355	2330748	1.99203e+06	2072390	2923972	2708760	2655702	2701697
2099	1-stearoyl-2-oleoyl-GPS (18:0/18:1)	Lipid	Phosphatidylserine (PS)	19265	LC/MS Pos Late	100000639	3000	790.559	9547087			HMDB10163	27867916	25659804	24960038	25661304	24793940	24562416	28239024	26790136	29068980	26602220	29404984	29917362	26988012	30835452	27621832	29696608	28908972	27831984	23659394	28117388	31419256	25646528	28478092	27784076	28449672	30214078	30891826	30628258	28868804	33688956	29571000	33677264	36162872	38340732	35437368	35876544	37614464
2192	1-stearoyl-GPC (18:0)	Lipid	Lysophospholipid	33961	LC/MS Pos Late	100001271	1606	524.371	497299	19420-57-6		HMDB10384	48751784	45607856	45210044	41852488	43668992	46295704	53406744	45904804	53905700	48688504	48335460	52022612	48137000	53963952	49861900	53057864	51777352	48769048	38800452	47409196	54652844	45588132	48480412	45206792	41106280	40892268	44734816	44288448	29774092	32416830	28386888	34246580	30140484	27325450	24882450	26591096	21176920
2243	1-stearoyl-GPE (18:0)	Lipid	Lysophospholipid	42398	LC/MS Pos Late	100001461	1626	482.324	9547068	69747-55-3		HMDB11130	781835	813744	780378	794974	719718	690882	834278	752364	842311	777043	763300	832534	814082	936736	763100	945900	990359	820639	743863	920141	857348	648887	780516	865811	959231	995431	1069962	996523	1127430	1418345	1141231	1185131	1554976	1469557	1228304	1409188	1191459
2280	1-stearoyl-GPG (18:0)	Lipid	Lysophospholipid	34437	LC/MS Neg	100001462	5816	511.304																													901625	325130	362272	1075150	731144	1016891	672813	285292	1966615	581496	1713529	608493	2311627
2288	1-stearoyl-GPI (18:0)	Lipid	Lysophospholipid	19324	LC/MS Neg	100000656	5794	599.32		796963-93-4		HMDB61696	589062	350524	439006	450963	631805	356737	390444	250955	421814	756202	737066	324417	315900	895828	714383	417101	873423	781488	391615	902024	792411	431096	756865	721449	1.0294e+06	543482	555213	2061141	950566	1362410	1020274	705175	2387993	1097854	1737422	1003370	1437750
2272	1-stearoyl-GPS (18:0)*	Lipid	Lysophospholipid	45966	LC/MS Pos Late	100004327	1634	526.314	9547101				1510983	1333092	1555289	1398342	1472966	1701287	1840149	1.6405e+06	1537544	1532752	1503532	1.70527e+06	1315100	1.6708e+06	1652525	1795544	1906178	1.94258e+06	1690888	1.64384e+06	1.97581e+06	1401487	1514253	1793202	1.53857e+06	1459485	1869927	1512593	1454068	1899139	1437980	1558629	1792088	1.55597e+06	1540016	1225354	1.59207e+06
354	2,3-dihydroxy-5-methylthio-4-pentenoate (DMTPA)*	Amino Acid	Methionine, Cysteine, SAM and Taurine Metabolism	62805	LC/MS Neg	100020893	1156	177.023					165353	128861	166193	27098	80458			65813	146417	70750	85541	95060	83193	127498	143960	169443	109048	145199	65643	74666	174603	171928	176871	160282	393429	399918	383660	364436	373660	448324	329361	426644	398960	417614	303865	309827	296561
1700	2,4-dihydroxybutyrate	Lipid	Fatty Acid, Dihydroxy	62951	LC/MS Polar	100002285	1793	119.035	192742	1518-62-3		HMDB00360	5468168	5147317	4618513	9364485	7710920	7882416	8735026	9192251	11358800	10744727	11246911	12711464	11812467	12400673	12912463	12283751	11009609	11520487	10718228	13108672	14218157	14254091	14113423	14009048	2725786	3.84176e+06	4578852	4868630	4337202	3310696	3764436	2.61727e+06	5496154	4812574	3029680	3091984	3198898
3620	2'-deoxyadenosine 5'-monophosphate	Nucleotide	Purine Metabolism, Adenine containing	46333	LC/MS Neg	100000485	1315	330.061	12599	653-63-4	C00360	HMDB00905	366852	278569	291981	342303	187698	205874	203842	227590	305586	230881	217700	170252	232089	242404	209151	157636	259506	244830	180679	267793	116175	85506	161283	144853	622058	500958	480529	549397	450553	436050	411768	295922	184728	205049	295566	280076
3710	2'-deoxycytidine	Nucleotide	Pyrimidine Metabolism, Cytidine containing	15949	LC/MS Pos Early	100000125	2193	228.098	13711	951-77-9	C00881	HMDB00014
3708	dCMP	Nucleotide	Pyrimidine Metabolism, Cytidine containing	533	LC/MS Pos Early	298	975	308.064	13945	1032-65-1	C00239	HMDB01202	458264	316492	594591	757305	740446	761467	895158	861720	1106233	1053852	1212074	1076501	1105091	1155496	1239016	1178840	1621312	1490056	1465675	1357851	1326760	1355491	1411108	1127348	260462	483127		269091	382250	608441	564100		564817	720813	650088	576091	507246
3584	2'-deoxyinosine	Nucleotide	Purine Metabolism, (Hypo)Xanthine/Inosine containing	15076	LC/MS Neg	100000135	1688	251.079	65058	890-38-0	C05512	HMDB00071					49813	88828	128384	109414	105634	101988	105503	111465	129276	149674	115120	118853	77854	77442	74528	77313	111884	96436	121623	144427					38179	46363	46818	44413
3685	2'-deoxyuridine	Nucleotide	Pyrimidine Metabolism, Uracil containing	52602	LC/MS Neg	536	1586	227.067	13712	951-78-0	C00526	HMDB00012																										37499	30210					18491					44238
1417	2-hydroxyglutarate	Lipid	Fatty Acid, Dicarboxylate	37253	LC/MS Polar	100002070	3352.8	147.03	43	40951-21-1	C02630	HMDB00606	64354780	496203	58521336	36473768	54196008	53821564	58938936	28074224	9215695	2965502	52269356	1294103	26432030	62491588	60911292	43916620	56296148	61223768	11740698	39460804	65023496	36612680	61694372	46935524	72125448	21400764	19101120	53195452	82988688	89229504	83418312	58952664	94610048	1595334	93504968	1255281	98286288
1643	2-hydroxypalmitate	Lipid	Fatty Acid, Monohydroxy	35675	LC/MS Neg	100001579	5511.2	271.228	92836	764-67-0		HMDB31057	2243262	2183122	2059556	1962162	1568221	1522596	1501808	1463677	2174407	2558193	1572774		1.98531e+06	2034081	2157724	1581627	2541071	2610939	1666996	2135688	2527726	1631120	1626259	1080712	2105245	1620859	2.02976e+06	1770851	2924238	1444889	1959724	1334693	2609359		1709424		1888349
1645	2-hydroxystearate	Lipid	Fatty Acid, Monohydroxy	17945	LC/MS Neg	1239	5695	299.259	69417	629-22-1	C03045		1512898			1723737	1345282				1702874	2048806	1.75836e+06	1514073		1669178	1444789	1.52702e+06	1272798	1939326	1463898	1737326	1587440	1542649	1086861		1.74598e+06	1437003	1879802	1206909	1408843	695937	1204369	1273083	1428190		1141865		1580906
4409	2-keto-3-deoxy-gluconate	Xenobiotics	Food Component/Plant	48141	LC/MS Polar	100005946	1900	177.04	161227	17510-99-5	C00204	HMDB01353	134324896	138734272	121642984	104957280	110558752	115077088	130152928	110435088	130949808	131081784	133428592	134796816	126768376	134630880	124768456	118726752	130032320	118315504	108682752	130775592	116479296	110351728	110574096	109811880	124089888	122715320	137941712	154361408	125384120	136174944	124075048	131735104	185949856	173001568	136136800	156097056	143310784
311	2-methylbutyrylcarnitine (C5)	Amino Acid	Leucine, Isoleucine and Valine Metabolism	45095	LC/MS Pos Early	100001509	3050	246.17	6426901	31023-25-3		HMDB00378	1422788	1451724	1503523	1274955	1062423	1277057	1109571	961908	1289912	1027155	1297849	1208239	1138581	1151102	973989	1289005	878768	1033749	709203	1017298	796727	1051517	825494	491260	1368609	1273715	1495000	1144131	1178817	1396662	1129235	1054791	1124630	1278638	1070805	945746	831979
390	2-oxoarginine*	Amino Acid	Urea cycle; Arginine and Proline Metabolism	55072	LC/MS Pos Early	100002784	1760	174.087	558	3715-10-04	C03771	HMDB04225	2793706	3311717	3417388	4366934	6191452	4011642	4892059	4391690	4.18882e+06	5586011	5141256	5240443	3.4523e+06	5253837	6055412	6333014	5680692	7.86232e+06	5960361	3.84094e+06	5597758	4447110	4793574	3586332	2479468	2308613	2509378	2088048	3308186	3549466	3433336	3128152	2802449	2599078	2917523	1727633	3.56077e+06
2184	2-palmitoyl-GPC* (16:0)*	Lipid	Lysophospholipid	35253	LC/MS Neg	100001562	6215	570.341	15061532			HMDB61702	1806144	1094433	2117661	2060656	2479831	1084343	1438395	1439420	1046824	2286999	2.07185e+06	1381411	839297	2573983	1436464	892621	1807881	2176670	775373	1958499	2762025	1002421	2172589	1811583	1589570	549958	766607	2236341	802682	1249850	674019	524176	841176	511307	1.01151e+06		111110
1028	2-phosphoglycerate	Carbohydrate	Glycolysis, Gluconeogenesis, and Pyruvate Metabolism	35629	LC/MS Polar	100000093	4550	184.986	59	70195-25-4	C00631	HMDB03391	29429712	27137868	26064692	29633314	38940324	26120372	35394140	42183392	44654080	40975800	57203624	40654000	42690196	53557104	52307424	40766648	31251804	41692624	28881066	32755056	59357988	42097024	51837624	28337116	55574064	35323788	43567984	47415292	58502908	44752080	54720312	38236212	45959664	35056648	36637404	29384000	31956696
1697	2S,3R-dihydroxybutyrate	Lipid	Fatty Acid, Dihydroxy	62950	LC/MS Polar	100002284	1660	119.035	10964471	5057-93-2		HMDB02453	403483	859034	610159	793062	758938	656908	338220	1385263	1269420	572734	1129464	608865	1.57442e+06	1453025	1357388		900437	598327	1221991	1797737	566223		872170	1476168	654672	763871		413875	788963	629148	1.01855e+06	2298650	529472	925611	1349970	1198216	617117
2244	2-stearoyl-GPE (18:0)*	Lipid	Lysophospholipid	41220	LC/MS Neg	100003901	6350	480.31				HMDB11129			116525	129936			68349		156706	357150				182035	230972			94889	137203	255134	194782		186197	172041			291807	723274	477504	452138		356901	537246		413382	490618	333150
154	3-(4-hydroxyphenyl)lactate (HPLA)	Amino Acid	Tyrosine Metabolism	32197	LC/MS Neg	240	1379	181.051	9378	6482-98-0	C03672	HMDB00755	798219	884508	830169	291234	252098	244944	324890	292915	382597	492835	365337	364442	246527	292577	248589	328096	199808	188637	154610	226403	483593	336398	489400	323012	972385	972306	1221789	1239884	774308	921767	879625	1024479	1232610	1284624	1090219	1061755	1174516
388	3-amino-2-piperidone	Amino Acid	Urea cycle; Arginine and Proline Metabolism	62853	LC/MS Pos Early	100020361	2065	115.087	5200225	1892-22-4		HMDB00323	910185	796310	1029496	880631	873189	684085	1098073	531608	996767	1466464	1022743	1121099	730470	886763	776060	838306	971918	865373	921830	1127666	1330679	1.00946e+06	1079339	1195580	805110	726052	879751	918714	992067	805777	667311	1028729	1198632	1219894	699690	748024	1016286
4105	3-formylindole	Xenobiotics	Food Component/Plant	62863	LC/MS Pos Early	100020219	2736	146.06	10256		C08493	HMDB29737	1726331	1453321	1470927	1.80507e+06	1583655	1424427	1843731	1758512	1.83858e+06	1867292	1.89005e+06	2175382	1684441	1769331	1656489	1622900	1642392	1717967	1566632	1676733	2326691	1522915	2190276	1719426	1728416	1815596	1.90743e+06	1736459	1737379	1593858	1395245	1.96472e+06	2044972	2279951	1922410	1660361	1.88216e+06
2721	3-hydroxy-3-methylglutarate	Lipid	Mevalonate Metabolism	531	LC/MS Polar	112	2850	161.046	1662	503-49-1	C03761	HMDB00355	322659				282914	241830	953007	212436	262703	432575	216351	1014898		254046	167042	1605673	299168	142966		202773			995150		466952	1284407	352903	313835	310952	324202	262491	253333		293187	204576		326156
1557	3-hydroxyhexanoylcarnitine (2)	Lipid	Fatty Acid Metabolism(Acyl Carnitine)	62556	LC/MS Pos Early	100020826	2968	276.181					633751	625747	474073	310925		474973	400940		400047	365389		477371		617074	372754	454834			556763			457838	232893	356342		449268		441748	495520	409033	494238	582524	395026	474013	534004	531803
4348	3-hydroxystachydrine*	Xenobiotics	Food Component/Plant	62062	LC/MS Pos Early	100020203	1049	160.097	442640				15012333	13006303	13385551	12309411	12548267	13606479	14395428	13428631	15449934	14524837	15951658	17413304	14377757	15999506	13680483	15857794	15660863	12305059	13739358	13916432	17721192	14789479	16650063	13914376	16712982	13997405	15253903	12709108	15304294	16729433	14126237	12817426	15648163	15686774	17236984	13641435	13753823
261	3-indoxyl sulfate	Amino Acid	Tryptophan Metabolism	27672	LC/MS Neg	100000467	2222.2	212.002	10258	2642-37-7		HMDB00682	320411	234309	323267	303591	253157	170334	208260	182613	272297	317434	358625	282727	188085	306044	332041	184786	327583	373809	224952	260811	302992	215757	300030	175220	255467	158132	238311	311615	293329	281452	291747	167040	386156	247738	329238	211827	183907
2556	3-ketosphinganine	Lipid	Sphingolipid Synthesis	34381	LC/MS Pos Late	100001436	1400	300.29	631	18944-28-0	C02934	HMDB01480	2396332	2736971	2558240	1884570	2775915	3505191	4202458	2947349	5559810	3875645	5352621	4208719	6285991	7086993	4748887	4680950	4583859	5262439	4210036	3903723	6242667	5350419	6139466	5636192	1825485	1717867	1756576	1.98813e+06	3421727	2849248	2377265	3370050	4211580	4212647	4204425	3527570	4224980
332	3-methyl-2-oxobutyrate	Amino Acid	Leucine, Isoleucine and Valine Metabolism	44526	LC/MS Polar	100000936	911	115.04	49	3715-29-5	C00141	HMDB00019	207669		151165	153529	185170			165035	201547	194461	144682	166454	112661	153637	138945	422371	125710	339066	171269	194071	172164	196415	217098	147358	159586	179857			136244	154050	146627	180725	297340	272520	223698	238338	337446
308	3-methyl-2-oxovalerate	Amino Acid	Leucine, Isoleucine and Valine Metabolism	15676	LC/MS Neg	100000036	2064.2	129.056	47	1460-34-0;51829-07-3	C00671	HMDB03736					332763	483020	645347	444477	751189		630287	767887	555742	517822	654304			527477				449526	722242	562696	718475	744002	957520		595168	552543	871737	570119	1418407	5556462	1226762	1054373	1527374
1029	3-phosphoglycerate	Carbohydrate	Glycolysis, Gluconeogenesis, and Pyruvate Metabolism	1414	LC/MS Neg	132	583	184.986	724	80731-10-8	C00597	HMDB00807	9849177	10932754	10441110	11534789	9548047	11592086	12332081	16801320	23585128	22476814	19712784	25726092	17675158	14498221	12886397	18005076	15342026	15304136	17211680	12953758	16196948	16972672	16228982	18101024	12085555	13611797	16534851	9653995	15188749	14726174	15294324	21059140	24995690	34426104	27816876	30490922	21977074
380	3-sulfo-L-alanine	Amino Acid	Methionine, Cysteine, SAM and Taurine Metabolism	47089	LC/MS Polar	382	2890	167.997	72886	498-40-8	C00506	HMDB02757	450899	595184	492458	501601	447186	303407	425436	361871	375918	461088	425864	398990	246248	318377	411311	359759	394254	457201	420378	325098	364180	303979	328416	206458	483443	471532	517934	754049	467465	517871	528087	432066	489418	435202	398179	366118	552245
2642	3-sulfo-palmitoyl-galactosylceramide (d18:1/16:0)	Lipid	Glycosphingolipid Sulfates	57765	LC/MS Polar	100015926	716	778.514	9897094									91032	69336	70047	70085				85007	95061		44945			75450		82418	109916	71369			99804			68479	82201			80363	91846
3688	3-ureidopropionate	Nucleotide	Pyrimidine Metabolism, Uracil containing	3155	LC/MS Pos Early	1053	875	133.061	111	462-88-4	C02642	HMDB00026	194014	153532	168737	105294	164869	188186	188386	190408	127223	131308	175378	169490		209297		250239	203615		180479	110100	227770	188922	157272	193310	160235	131808	138301	83417	177452	186792	176314	146915	100915	87013	115000	148806	179720
5101	4-acetamidobenzoate	Xenobiotics	Chemical	57585	LC/MS Neg	100009413	1403	178.051	19266	556-08-1	D03836		12800681	11491843	10574447	8.12869e+06	5618817	5837723	7349472	6684229	10386595	9083156	9975347	9008561	8838021	9187655	8597961	7588297	8843932	8684930	7995849	9084048	9286162	9310799	9832672	8742173	14148262	14452420	14601747	14873265	10182327	10378298	9001677	10123321	15384291	15585519	13184930	14052158	12922536
2760	4-cholesten-3-one	Lipid	Sterol	38125	LC/MS Pos Late	100002227	2520	385.346	91477	601-57-0	C00599	HMDB00921	15201440	14695505	16187923	16986608	16945966	18432292	18198112	18057990	21883286	19710350	17451744	16424876	20163404	22068838	16385454	17307820	20573904	19820910	17231356	21624780	21593034	21332896	20386820	21577364	16701350	17014716	14535048	15019615	15727063	16335324	13507625	14038853	14036911	13753308	15488093	16718198	12955592
3933	4-ethylphenyl sulfate	Xenobiotics	Benzoate Metabolism	36099	LC/MS Neg	100001756	3580	201.023		123-07-9	C13637	HMDB62551	176667	186678	185319	209910	198060	147193	181394	140693	208881	250151	253630	220467	156650	202938	217603	186005	199473	209159	206957	166947	172239	175407	183256	134590	152550	125855	156148	157357	157694	175552	173122	183730	174795	184138	149829	159376	199909
451	4-guanidinobutanoate	Amino Acid	Guanidino and Acetamido Metabolism	15681	LC/MS Pos Early	100000096	2320	146.092	500	463-003;463-00-3	C01035	HMDB03464	12130763	11629790	11094593	12193063	12823511	11747879	14017504	13534776	15538545	14307456	13580530	15592804	14231483	16872936	15171549	16149696	16131053	17466262	13193270	13613330	17153928	15580973	15181860	12880664	11774028	11430204	12632437	11248124	10786958	12132030	11814466	11748681	12390651	12221478	10880056	10492794	11879487
473	4-hydroxy-nonenal-glutathione	Amino Acid	Glutathione Metabolism	48487	LC/MS Neg	100006240	3319.2	462.192		99927-70-5			507878	472683	433011	398135	457467	437787	495866	423598	454647	491215	542073	496299	472070	556737	530478	506079	520481	554391	497326	454930	558310	549477	477804	475464	543526	507621	584959	515440	406960	487851	432144	482535	473409	524702	472632	422017	501819
151	4-hydroxyphenylpyruvate	Amino Acid	Tyrosine Metabolism	1669	LC/MS Neg	1141	1690	179.035	979	156-39-8	C01179	HMDB00707	436961	353950	386097	472530	478772	383470	416294	469319	483355	569420	648958	597246	488656	488649	472948	494273	702998	770276	631096	785661	424296	408599	535965	382612	273076	305268	306967	462230	345569	339843	293962	326538	352327	406553	302339	303507	299468
86	4-imidazoleacetate	Amino Acid	Histidine Metabolism	32349	LC/MS Pos Early	100001207	2055	127.05	96215	645-65-8	C02835	HMDB02024	1.36641e+06	1866456	2340169	2209454	702084	728012	608188	537187	594426	530526	476279	556611	553631	710315	485823	515903	659799	853070	517176	459287	673746	645082	622155	459386	990161	1285992	1691801	1327388	376301	418189	312752	342685	308885	381136	284308	327679	396413
272	4-methyl-2-oxopentanoate	Amino Acid	Leucine, Isoleucine and Valine Metabolism	22116	LC/MS Neg	100000551	2170	129.056	70	816-66-0	C00233	HMDB00695	342248				444238	342942	630883	544788	1143362	1125586	955942	686793	643838	634112	705562	855482	804202	1065015	1018671	846508	1084557	676053	878211	838519	634021	680993	874630	530273	379638	667677	786301	702116	1170950	1592561	1619203	1172823	1746533
3920	4-methylcatechol sulfate	Xenobiotics	Benzoate Metabolism	46146	LC/MS Neg	100004111	2665	203.002					120463	133480	121032	122591	133519	113133	134412	108159	158854	157527	151870	159221	124980	153467	157429	140968	147382	151814	127498	122764	148805	134512	149379	114357	122087	131795	149286	156870	125717	139189	123366	140783	151193	138476	134980	104355	144675
121	5-aminovalerate	Amino Acid	Lysine Metabolism	18319	LC/MS Pos Early	100000454	2220	118.086	138	660-88-8	C00431	HMDB03355	2381194	2015164	2698892	2239066	2562540	2642822	2709681	2497660	3479810	3047994	2708295	2844682	2632604	3334166	3500650	2897894	2392198	2809579	2567911	2613249	3677678	2848231	2804378	2624351	3573224	2680672	3038417	2704603	3373618	3913441	2598876	3435799	3216026	2922604	4131092	2401063	3373477
441	5-methylthioadenosine (MTA)	Amino Acid	Polyamine Metabolism	1419	LC/MS Pos Early	212	2752	298.097	439176	2457-80-9	C00170	HMDB01173	2285954	2082355	2395970	1950138	1817313	2.00722e+06	2.06677e+06	1767818	2539556	2430292	2742370	2355649	2640788	2768314	2580030	2575560	2346018	2457368	2476999	2041594	2551140	2609038	2410514	2009911	7789808	8236473	8345453	7183120	6433124	6581264	6148092	6681024	5016976	5723044	4616598	4081723	4989602
464	5-oxoproline	Amino Acid	Glutathione Metabolism	1494	LC/MS Neg	1021	738.5	128.035	7405	98-79-3	C01879	HMDB00267	93915352	84469896	71249096	68859296	92812336	83676552	85095240	78969056	131167264	136686912	138231552	121985040	135332416	174651712	156161472	142074864	196328192	207153568	159435952	174747648	211281040	184151936	202288592	171522144	47776912	43991124	47890972	56646912	73155216	77649328	70373536	64575788	121948616	104805888	100117456	90874344	114141392
1038	6-phosphogluconate	Carbohydrate	Pentose Phosphate Pathway	15442	LC/MS Neg	100000341	583.9	275.017	91493	921-62-0;53411-70-4	C00345	HMDB01316	809028	1025910	1065259	1447287	1063789	1262170	1132430	1983120	1621880	1.77917e+06	1728876	2010842	1711810	1387673	1.40565e+06	1841510	2014161	2075134	2163747	1633847	1.63823e+06	1839336	1638728	2093178	635805	761489	1002816	537081	1094206	900900	1018389	1215751	944396	1063380	1196351	1184753	1461160
2738	7-dehydrocholesterol	Lipid	Sterol	1099	LC/MS Pos Late	264	2467	367.336	439423	434-16-2	C01164	HMDB00032	293938		234438	203067	529221		291320	348337	220384			221089		538517		229460	163022			169932		769065	330973	215643	150970	197022	477310		183198	314191	280304		425716		187585	150711	153967
2781	7-hydroxycholesterol (alpha or beta)	Lipid	Sterol	47890	LC/MS Pos Late	100005999	1930	367.336	107722			HMDB06119	10108475	9285185	8071813	9875254	10579202	8440903	10392784	8862903	12703052	11749784	8794106	9595865	12553735	12208125	10516694	10107337	11960117	11710511	9559240	10496918	12790509	10521892	10340443	10705399	8524873	8219795	8415858	9135103	8507418	8674024	8532009	8535136	10013128	8973190	9530233	8357005	8830294
1550	acetylcarnitine (C2)	Lipid	Fatty Acid Metabolism(Acyl Carnitine)	32198	LC/MS Pos Early	100000802	2282	204.123	1	5080-50-2	C02571	HMDB00201	146498480	152115520	140870928	135866848	118182312	123164280	151990256	125412528	137898512	128195312	134163384	136644448	114383632	120123976	127904616	119504248	114030288	107060272	96969688	105882272	94417672	89583376	94745952	81677000	153834752	145586672	163405984	141375424	134145024	156618512	133005416	141735072	150980272	142131648	134255168	114571968	109566904
1242	acetylphosphate	Energy	Oxidative Phosphorylation	15488	LC/MS Polar	1211	4013.9	138.98	186	94249-01-1	C00227	HMDB01494	6158050	5581087	6622467	9372450	10461244	9844982	11328042	11874672	11995915	11176920	12224286	12416184	12928294	13453956	12726002	10815132	15253331	13821558	14847972	14636780	13966562	13183350	12302580	11721540	6752396	7.95233e+06	7436017	7151092	9632543	8896311	9244020	10236998	11942359	14368163	12764134	13320975	12215313
1220	aconitate [cis or trans]	Energy	TCA Cycle	46173	LC/MS Neg	100001359	580	173.009					2055287	2834230	2533430	3047089	2951860	2299849	2653317	2720151	3173111	3.72825e+06	3776771	3.41104e+06	2644274	3117095	3464360	3382331	3358362	3.88713e+06	3.36342e+06	2968808	3153936	2914375	3.05126e+06	2497834	2331261	2247686	2487795	3042078	2970606	2811603	2784632	2400539	3.59249e+06	3487399	3222209	2933616	3536015
3602	adenine	Nucleotide	Purine Metabolism, Adenine containing	554	LC/MS Pos Early	880	2221	136.062	190	73-24-5	C00147	HMDB00034	6013361	5379604	5449790	5790037	5669775	5836336	6660618	6390585	6.32264e+06	5801934	5653387	6819049	6.48778e+06	6514240	6.82174e+06	7031157	5830286	6.40406e+06	5795804	6413348	7873757	6.51699e+06	7.08119e+06	6219872	6.32433e+06	7036521	7574967	5687047	6174104	7419452	6602964	6955552	6710789	6654109	6479758	5755324	6312073
3601	adenosine	Nucleotide	Purine Metabolism, Adenine containing	555	LC/MS Pos Early	798	2169	268.104	60961	58-61-7	C00212	HMDB00050	733648	717247	598510	866859	694493	702714	1016224	922431	1137365	863769	695056	827121	978646	906972	775665	739849	864877	801884	748790	979685	665006	720729	513057	708412	1559159	1427212	2059552	1158556	1223336	1260494	1290739	1123646	1300402	1581013	1061169	1361722	444365
3593	ADP	Nucleotide	Purine Metabolism, Adenine containing	3108	LC/MS Neg	208	680	426.022	6022	20398-34-9	C00008	HMDB01341	10142252	10502560	11670604	11211622	6356424	6801372	6115809	8352409	12155737	11368892	12835734	10360456	14755268	9609688	12155297	12108797	16042351	16436305	10730450	16574390	12195098	10311202	11464558	10888360	6141173	8068641	6368481	4230388	9740738	7268387	8031707	5680073	6986461	8638793	10256231	8153327	4341275
3768	adenosine 5'-diphosphoribose (ADP-ribose)	Cofactors and Vitamins	Nicotinate and Nicotinamide Metabolism	558	LC/MS Neg	215	920	558.064	192	68414-18-6	C00301	HMDB01178	299417	286838	418274	370033	378699	415865	449831	403080	280228	341113	481175	496399	330515	330319	485537	432268	420819	455784	528236	476203	475468	425020	420559	403983	369804	343326	378319	465441	597876	639264	707855	564931	756920	715067	804560	639808	784582
3594	AMP	Nucleotide	Purine Metabolism, Adenine containing	32342	LC/MS Pos Early	209	1013	348.07	6083	149022-20-8	C00020	HMDB00045	194949264	204988848	199114352	208799008	171955296	163083008	164524784	176391824	212471696	187319216	171116048	163429264	215127152	180347152	174674368	155918016	181874576	181000336	181930064	190757872	149389600	157550880	145899728	143676384	280387680	264850048	262970224	253961872	250292672	253688688	242979056	209485680	175123216	188866144	202302752	219754368	87000736
1590	adrenoylcarnitine (C22:4)*	Lipid	Fatty Acid Metabolism(Acyl Carnitine)	57528	LC/MS Pos Late	100015850	1415	476.373					544612	475022			215471	283432	417469	246300	215470		276519	238519	209948			263524	129435					114413	98375	156000	387294	386673	345564		346260	319908	275986	265716	333548	290567	218939	158215	278522
28	alanine	Amino Acid	Alanine and Aspartate Metabolism	1126	LC/MS Pos Early	811	1700	90.055	5950	56-41-7	C00041	HMDB00161	58860852	52594128	56726436	42227604	42276144	39055648	48366796	34933532	47118916	38746072	48109220	41252032	43655704	46988944	49459148	45386936	46263600	47913632	40125072	38292620	52046960	44291672	49464696	45313632	88184408	82874496	88653696	77080720	71138424	85294592	77188232	75714632	125076352	122472992	110915056	97838360	159463680
3588	allantoin	Nucleotide	Purine Metabolism, (Hypo)Xanthine/Inosine containing	1107	LC/MS Polar	1002	1672	157.037	204	97-59-6	C02350	HMDB00462	140921	158004	91899	96127	98322	104792	83055	56258	118847	109280	48614	69544	61506	77423	82354	86038	66371	89337	37848	50577	76603	60438	61089	72939	133049	128350	186713	132446	63672	87575	69811	79800	71926	53176	40146	49287	70233
43	alpha-ketoglutaramate*	Amino Acid	Glutamate Metabolism	62101	LC/MS Polar	100002397	1916	144.03		18465-19-5			5945550	6136387	6925538	6446324	8.38857e+06	8.04505e+06	7007523	8843062	6821781	8362324	9228239	8699753	6767734	8491431	9849649	9025617	10574728	12992108	12028457	11881404	8835542	7.49489e+06	8942958	7364832	4817097	3841645	4063031	5300606	5592083	5695910	5980839	4106127	5815321	5208473	4565835	3710507	4309078
1224	alpha-ketoglutarate	Energy	TCA Cycle	528	LC/MS Polar	93	2700	145.014	51	305-72-6;328-50-7;22202-68-2	C00026	HMDB00208	3.81224e+06	3653887	3.83342e+06	4.03711e+06	6484861	5330014	6021747	8227669	6863733	6331570	7.58879e+06	8900622	7376693	8478770	10382956	12140080	10192722	12081873	10881932	11386527	11226092	10754217	12448142	11126555	3300928	3150689	4.13909e+06	3889080	5380495	4671826	3718011	3588885	7263285	5264417	5258741	4758868	5112210
3850	alpha-lipoate	Cofactors and Vitamins	Lipoate Metabolism	47892	LC/MS Neg	100000141	3651	205.036	864	1077-28-7	C00725	HMDB01451	158622	249712	192405	251966	229888	159961	211000	197258	161616	141145	155252	163557	125998	123714	137039	127697	138035	168189	139873	104507	136104		120412	79157	118244	119707		227906	196801	170805	156125	142947		118460	102200		107354
3794	alpha-tocopherol	Cofactors and Vitamins	Tocopherol Metabolism	1561	LC/MS Pos Late	1105	2522	430.378	14985	59-02-9;10191-41-0	C02477	HMDB01893	818343	1178256	1228054	1114928	202519	222603	500585	236901	1198020	1185452	2632476	1553455	201537	571614	596049	501986	1467655	1030743	603306	1853859	472495	219679	452437	86262	1.0344e+06	470864	1074118	2412244	378553	510050	218516	247119	2661094	2153436	1215811	1490727	570035
80	anserine	Amino Acid	Histidine Metabolism	15747	LC/MS Pos Early	100000044	2924	241.13	112072	10030-52-1	C01262	HMDB00194	327779	260574	310256	224088	290475	281076	362483	227857	305216	315400	251179	336952	379297	409328	369336	334947	304797	372768	306523	275854	294604	292550	301983	261587	337422	352433	378715	230733	343367	406529	284630	336432	348407	279946	327474	285867	305380
1069	arabitol/xylitol	Carbohydrate	Pentose Metabolism	48885	LC/MS Polar	100006430	1932.4	151.061	6912		C01904					313880	253694	300049	456613	330460	487328	526773	449709	511889	458378	567297	515913	417629	505109	499805	482427	497103	468702	455589	511654	422078
1075	arabonate/xylonate	Carbohydrate	Pentose Metabolism	48255	LC/MS Polar	100006115	2700	165.04					11601631	9613709	9993400	9334903	8780429	8211548	12002185	8708396	7802948	9145148	9428333	11160952	6844096	8938581	8735797	8.00631e+06	8055099	9137219	7396406	8848991	8410311	6234953	7599057	6458650	10856828	8568729	12107490	17805076	9520037	9628239	8801490	8224152	10842348	8437966	8123683	6978811	6793077
1589	arachidonoylcarnitine (C20:4)	Lipid	Fatty Acid Metabolism(Acyl Carnitine)	57518	LC/MS Pos Late	100015837	1353	448.342					7562351	7498204	7423145	6863984	5347742	5.65895e+06	6735738	5761469	5452258	5051942	5571724	5656328	4092248	4.86291e+06	4437704	4822892	4043875	4066213	3601497	4056261	4187202	3556746	3776569	3849378	6829538	6.99937e+06	7154719	7472210	5.57253e+06	5.94664e+06	4870625	5714267	5506204	5.1064e+06	4260673	4832377	4309666
1588	arachidoylcarnitine (C20)*	Lipid	Fatty Acid Metabolism(Acyl Carnitine)	57513	LC/MS Pos Late	100015833	1512	456.405				HMDB06460	1406556	1217047	1331465	1253975	1141433	1298779	1520416	1199502	1.3112e+06	1288787	1322050	1458126	1286340	1.38774e+06	1240584	1162739	1303540	1159838	1104202	1264683	1279023	1147493	1219642	1259321	1299041	1288444	1355406	1347538	1096781	1365821	1134895	1410380	1413541	1330798	1158027	1191559	1210541
382	arginine	Amino Acid	Urea cycle; Arginine and Proline Metabolism	1638	LC/MS Pos Early	231	2825	175.119	232	1119-34-2	C00062	HMDB00517	296682080	364500640	326134784	323125824	400314272	322792416	353824576	305008512	303519968	343966240	330464768	346993824	259484384	315364224	361261888	355115200	313076032	372365984	326473696	273999744	346802336	337573760	323580928	267653936	297721696	290997024	326322976	332532032	336588160	339827168	360325824	319587648	328303008	325949280	306359360	273446208	420923872
383	argininosuccinate	Amino Acid	Urea cycle; Arginine and Proline Metabolism	15497	LC/MS Pos Early	232	2745	291.13	828	156637-58-0	C03406	HMDB00052		108910				83821	101077									68435						70115					192814	226722	135540	238124	309413	298872	185074	259478	90811	261883	762391
38	asparagine	Amino Acid	Alanine and Aspartate Metabolism	512	LC/MS Pos Early	917	1225	133.061	6267	70-47-3	C00152	HMDB00168	393642720	411803360	411779328	389664480	398109312	394575616	435067136	380417280	447052448	450526144	410603136	453022176	428199488	438041280	452030816	424323136	459812416	453898080	405725344	435009920	453858720	424988288	439964160	428243296	396760384	396181856	420754528	413985824	415406624	438351968	404660832	419578240	475118080	458570592	447528832	404496896	502188576
34	aspartate	Amino Acid	Alanine and Aspartate Metabolism	443	LC/MS Pos Early	234	1165	134.045	5960	56-84-8	C00049	HMDB00191	304121504	281221024	275871392	297944672	275481856	277406336	326376896	282661728	318077312	299841248	294589728	350075168	317010304	307444544	315638944	331449248	327650656	334443392	313263808	317921376	352797600	317781344	331516288	320578144	262015104	264637888	285826400	279175328	261757664	290573888	252747120	285726464	302843360	290404896	268975872	253241024	244508416
1432	azelate (nonanedioate; C9)	Lipid	Fatty Acid, Dicarboxylate	18362	LC/MS Polar	2029	2520	187.098	2266	123-99-9	C08261	HMDB00784	368745	323635	246534	207320	144498		66490		217527	235235				227083	117762		105845		170535		121169			178972		207105	177074	462665	236577		89876		150138
2646	behenoyl dihydrosphingomyelin (d18:0/22:0)*	Lipid	Dihydrosphingomyelins	57331	LC/MS Pos Late	100009026	3150	789.684				HMDB12091	4.9015e+06	4188680	4278968	4352396	3965491	4072094	4918567	4534457	5246715	4701904	4982739	5132804	4424905	5386601	4866962	4979358	4992667	4549686	3946912	5002506	5203446	4320805	4692895	4851695	4334829	4357957	4664921	5060158	4540787	4.94755e+06	3996011	4685280	5597589	5351895	4675224	4770168	4754952
2652	behenoyl sphingomyelin (d18:1/22:0)*	Lipid	Sphingomyelins	48492	LC/MS Pos Late	100006294	3083	787.669				HMDB12103	125791392	120353408	108303224	110916688	104247456	115599784	131638880	134694112	147684736	129989160	124831512	141098656	130862920	131559568	117297360	143832208	117865624	114370680	108664928	115198296	131032000	109383160	113338680	131605704	119339808	127249288	133281104	125260536	112636272	129127232	106736576	139198576	138691152	154676016	113951328	135865216	139016096
1591	behenoylcarnitine (C22)*	Lipid	Fatty Acid Metabolism(Acyl Carnitine)	57514	LC/MS Pos Late	100015832	1561	484.436					200190	208128	186052	182930	154840	126136	193492	195385	207298	226143	180396	205486	192211	236489		269925	180911		150873	216652	187761	122853	194410	198568	229106	217008	232050	226241		217553	187764	213122	260654	219537		229657	194155
3895	benzoate	Xenobiotics	Benzoate Metabolism	15778	LC/MS Neg	100000008	1750	121.029	243	65-85-0	C00180	HMDB01870	1166688	1279080	1084482	932506	877973	1103287	1318056	1190373	1.47936e+06	1427341	1534808	1602165	1652183	5469231	1280253	1387249	1297794	1595756	1890666	1530730	1443235	1687494	1176322	1.53356e+06	1336247	1182988	1218943		1191135	1380991	1360540	1258063	1688473	1254105	1087615	2004848	1555601
3689	beta-alanine	Nucleotide	Pyrimidine Metabolism, Uracil containing	55	LC/MS Pos Early	244	1905	90.055	239	56-41-7;107-95-9	C00099	HMDB00056	4199655	4.12736e+06	4522248	4420528	4137721	3790351	4452990	4370414	4.03901e+06	3641919	3600494	4.05397e+06	3182808	3002998	4053639	3.92391e+06	3183385	3.71188e+06	3237117	3170758	3016035	3045478	3210680	2897755	4.11229e+06	4429270	4153986	4337234	3900725	4045769	3847947	4533715	4370270	3895542	3557452	3070832	3505303
53	beta-citrylglutamate	Amino Acid	Glutamate Metabolism	54923	LC/MS Neg	100003271	530	320.062	72715786	73590-26-8	C20775		1818034	1937004	1761705	2212633	1986817	2087328	1.88052e+06	2498908	2415600	2146245	2169597	2538265	2353654	2111562	2.06967e+06	2307078	2664335	2497790	2435945	2456777	1891465	1785935	1727937	2.01391e+06	1262036	1251805	1459020	1248513	1534780	1593272	1504663	1444390	1151743	1289335	1187183	1148580	1149656
288	beta-hydroxyisovalerate	Amino Acid	Leucine, Isoleucine and Valine Metabolism	12129	LC/MS Polar	1442	1149.8	117.056	69362	625-08-1		HMDB00754	398915	409934	327621	443080	392410	429314	475384	459686	502513	453052	444530	500314	407140	384142	577020	443292	424146	467933	566200	444980	414783	481591	429841	443501	443935	454410	521918	665203	438605	438471	532457	439899	451358	429732	415911	675734	407579
6	betaine	Amino Acid	Glycine, Serine and Threonine Metabolism	3141	LC/MS Pos Early	799	1064	118.086	247	107-43-7	C00719	HMDB00043	398461344	400892768	375888096	380240992	373463616	372646432	404537728	370145792	422547264	395883744	400853120	451354944	386274944	404568544	408266784	406351648	394160864	397178336	384319520	393645440	405050496	360295040	379404448	361205984	401932384	387790720	421187392	383650464	366154752	407497216	335427168	383879936	394637952	422468096	389607232	354268960	345837440
2761	beta-sitosterol	Lipid	Sterol	27414	LC/MS Pos Late	100001033	3054	397.383	222284	83-46-5	C01753	HMDB00852	165647	117155		126297			140725	85791	136041	111633	175758	144844	170386	174544	129472	204631	126923	125806	90373	152046	179098	141330	228537	144297		116946	95863	133576		143749	83871	134183	122460	139242	116916	104279	143003
3842	biliverdin	Cofactors and Vitamins	Hemoglobin and Porphyrin Metabolism	2137	LC/MS Pos Late	250	1016	583.255	5353439	55482-27-4;55482-27-4	C00500	HMDB01008	119900	162486	189433	187410	242168	225550	307950	317315	364688	335848	335057	283628	361637	342738	242787	411017	443158	379780	393044	382878	356854	275141	376782	305008	160355		179157	126308	217338	189321	180935	155983	152312	188763	197481	228252	196501
3818	biotin	Cofactors and Vitamins	Biotin Metabolism	568	LC/MS Pos Early	251	2253	245.095	171548	58-85-5	C00120	HMDB00030	2130243	2.61488e+06	2587048	2285801	2.72165e+06	2355201	2.88705e+06	2377364	2892740	2775739	2815020	2541643	2102438	2902078	3181768	3193286	2638229	2952294	2638571	1892471	2515800	2482137	2435017	1994701	2458670	2411752	2449275	1843845	2745888	2898553	2.82496e+06	2564033	2407874	2477697	2296567	1996926	3263916
2764	campesterol	Lipid	Sterol	33997	LC/MS Pos Late	100001269	2873	383.367	173183	474-62-4	C01789	HMDB02869	245033	221065	244572	256678	241817	243600	440940	268537	312228	296018	228114	312934	326407	440058	356165	230437	321085	331577	210909	261766	399509	213873	367058	328587	325163	288871	264320	286691	291194	376874	260579	313038	255038	364819	243116	300666	237029
1262	caproate (6:0)	Lipid	Medium Chain Fatty Acid	32489	LC/MS Neg	926	2713.7	115.076	8892	142-62-1	C01585	HMDB00535			2298501	2872804	1680116		2064920		2706655	2468930			1869030	2269303	2854502	2309970		3856461	4924537	2421909		2195515	1903769	1.41116e+06	3853513	1512553	2360586	2230652		2298200	1897431				1950053		1374042
55	carboxyethyl-GABA	Amino Acid	Glutamate Metabolism	40007	LC/MS Pos Early	100003260	2085	176.092	2572	4386-03-02		HMDB02201	826731	691726	467131	648313	807064	822476	1008087	545446	1171573	907947	1005281	1061399	791892	1114216	1281304	996213	1073415	1104470	543889	853597	737191	824796	920010	1166273	774996	585477	695836	663358	1016486	1173955	1067967	1020999	1369188	1189545	1244066	1066809	1216336
1613	carnitine	Lipid	Carnitine Metabolism	15500	LC/MS Pos Early	100000007	1978	162.112	10917	461-05-2	C00318	HMDB00062	61897240	66546656	67785680	60321964	49013068	50293124	49826508	46137204	45908172	47949336	41394656	45606520	39649404	38233300	37094672	38983640	35056240	35599132	30569908	33775668	27816376	27155296	25045562	25633168	64845596	74209776	79003416	62274360	51965476	57748312	53679848	51854852	44967104	45748052	40872576	40755932	32438680
77	carnosine	Amino Acid	Histidine Metabolism	1768	LC/MS Pos Early	249	2942	227.114	439224	305-84-0	C00386	HMDB00033	316685	337709	246229	211900	291314	260485	310491	231943	360381	298232	287635	262724	257613	315341	373510	255410	252593	212286	231719	170053	247240	316789	164252	227796	351979	313920	417752	300493	260439	420573	341538	295895	334019	341881	250816	276013	318371
3913	catechol sulfate	Xenobiotics	Benzoate Metabolism	35320	LC/MS Neg	100001605	1906	188.986	3083879	4918-96-1		HMDB59724	105938	104466	104291	85739	108345	115055	108934	74683	90797	121765	115310	151579	102166	170296	114064	140485	142675	63423	73425		127413	92134	145368	108357	142842	93738	224501		77017	111651	76170	134585	111292	81831	79281	101791	120724
2601	ceramide (d16:1/24:1, d18:1/22:1)*	Lipid	Ceramides	57437	LC/MS Pos Late	100015727	3850	620.598					25238864	26376324	25158800	24247080	23097768	23665020	26481852	24924636	26815640	24921102	24923608	26312844	24756922	29384460	24919836	28389842	27237056	27354770	23869176	28349320	29001570	24476644	26716968	26863058	25573160	26932352	26474786	30666184	25565192	26974170	24463518	24069400	30977162	28797630	26392166	26603842	25525624
2597	ceramide (d18:1/14:0, d16:1/16:0)*	Lipid	Ceramides	57432	LC/MS Pos Late	100015735	2477	510.488					3005299	2802460	2794544	2366138	3006747	3349336	3536966	3174549	3403952	3046616	2936174	3515927	3523268	3301369	3228246	3435044	3419998	3210760	3509905	2892462	3.60957e+06	3467638	3456494	3.74846e+06	3.61575e+06	3.70103e+06	4.15708e+06	3517919	3603476	3443189	3183856	3.92386e+06	3.70398e+06	4301381	3.59279e+06	4051104	4144578
2598	ceramide (d18:1/17:0, d17:1/18:0)*	Lipid	Ceramides	57434	LC/MS Pos Late	100015737	3055	552.535					3459439	3221203	3246820	3286779	2812220	3016075	3429742	3269249	3.63472e+06	3.48828e+06	3424684	3.78072e+06	3331681	3667055	3493950	3878972	3667268	3441909	3049529	3664826	3.92301e+06	3122740	3475255	3515081	3480905	3479374	3.75587e+06	4099467	3476966	3787347	3143285	3.612e+06	4.15761e+06	4142468	3416235	3.59433e+06	3766512
2600	ceramide (d18:1/20:0, d16:1/22:0, d20:1/18:0)*	Lipid	Ceramides	57440	LC/MS Pos Late	100015755	3920	594.582					27935032	25360182	24640260	24000004	24837020	25593864	29564662	25647320	29470082	26766320	27435952	29835234	27534314	29964400	27476984	29362612	28502990	26870628	24045356	27635892	30247748	25165506	27748464	29157588	27777490	28244994	28542112	28411944	24730076	28648688	23729726	27858044	30615734	30606502	25545524	28849492	27967214
2602	ceramide (d18:2/24:1, d18:1/24:2)*	Lipid	Ceramides	57443	LC/MS Pos Late	100015744	3858	646.613					247298112	236808752	229103808	220969008	218790064	226280272	252985008	228533168	261951056	241098624	249245840	256262416	240449488	258537008	238392976	261444080	256408128	244165904	219066320	257897344	265657424	231279072	250804464	251105840	240213536	242356448	243566880	270041888	232429552	248660864	222097840	237759104	280729408	273773408	235592544	243050384	233560640
1605	cerotoylcarnitine (C26)*	Lipid	Fatty Acid Metabolism(Acyl Carnitine)	57516	LC/MS Pos Late	100015835	1649	540.499				HMDB06347	2458322	2405835	2193438	2421242	2000624	2129703	2440052	2082601	2.04457e+06	2146429	2101973	2225983	1841332	1961006	2.0309e+06	2.07189e+06	1608604	1711671	1482501	1857349	1761622	1596447	1715450	1557505	2516308	2343002	2498853	2503574	2012127	2220281	1878963	2469228	2340481	2176212	1913425	2021240	1927387
221	C-glycosyltryptophan	Amino Acid	Tryptophan Metabolism	48782	LC/MS Neg	100006379	1777	365.135	10981970	180509-18-6			114661	107572	114117	123690	104552	95165	128968	103504	106828	120816	145680	137651	151781	144503	134309	130396	142942	145753	102197	114661	125801	118928	141302	138203	115604	97335	134464	95757	111397	120770	112005	129150	148012	119417	111385	118102	125080
2937	cholate	Lipid	Primary Bile Acid Metabolism	22842	LC/MS Neg	136	5165	407.28	221493	81-25-4	C00695	HMDB00619	1029523	1195042	1110956	1109878	1067736	858309	1141879	1000892	1122129	1337881	1.30645e+06	1185984	869762	1116597	1193268	1084670	1093756	1211807	1071884	1042865	1077135	1074112	1088519	878152	1091784	1067386	1160226	1289990	996275	983092	1001615	987518	1221027	1216288	1092489	1016627	1256635
2736	cholesterol	Lipid	Sterol	63	LC/MS Pos Late	266	2707	369.352	11025495	57-88-5	C00187	HMDB00067	187014784	183450304	188371056	166684848	179588608	186959776	229358944	205934112	233847312	196270432	180168288	210320320	195704816	237772592	206677664	246983616	214372272	210582320	169138752	218907472	229389280	187783568	225727328	218826624	219682560	216987552	198198480	188007136	204728800	237170832	168586336	210461408	220703296	230296192	180007072	210767696	196168800
1860	choline	Lipid	Phospholipid Metabolism	15506	LC/MS Pos Early	1256	1961	104.107	305	67-48-1	C00114	HMDB00097	210488240	218198688	217692912	216987216	209642624	213067520	232535504	217931776	250033120	234934736	231409920	260142592	238825424	248080944	237413024	251545968	239874000	245814176	215020064	240396592	251247584	236480576	238058592	226225024	221100384	234246720	238232512	227141200	201738240	239661200	208422016	233314080	248653552	252546992	227943984	223694592	214313088
1861	phosphocholine	Lipid	Phospholipid Metabolism	34396	LC/MS Pos Early	267	700	184.073	1014	72556-74-2	C00588	HMDB01565	16079918	15223686	14689256	14188136	15310921	15426286	15582471	15750192	18152594	15802238	17711616	18198632	15741099	15689131	16302408	17038026	16888920	16385277	15018898	16207453	16423336	15701396	15108950	13954867	60231360	61032120	63547132	55320784	37106140	44916228	36877636	40418536	42989520	44668112	38726932	32511848	48455880
1218	citrate	Energy	TCA Cycle	1564	LC/MS Neg	1124	582	191.02	311	77-92-9	C00158	HMDB00094	1385601	2579211	2171723	2301205	1784054	1918504	1655241	2574675	2948000	3344501	2534318	3202452	2059749	1563537	1.73315e+06	2094606	2300426	2839081	3.59527e+06	1498213	1899478	2493787	1809243	1613682	1557060	1642731	2015585	781959	1382316	1091250	1558915	1650329	1.01725e+06	1.70829e+06	1405636	1637002	1802500
391	citrulline	Amino Acid	Urea cycle; Arginine and Proline Metabolism	2132	LC/MS Pos Early	391	1520	176.103	9750	372-75-8	C00327	HMDB00904	85327272	65355220	82145040	61980144	64414976	74515912	74432976	64697316	67485208	56696240	61394752	63929528	61848020	62913048	53676760	51378080	48640208	48613408	50221432	57439392	55806928	45269104	52689172	51815592	70717632	70693904	74048304	71554840	62642028	93816208	68826336	65055444	67316056	71597744	77883928	68400368	48639828
423	creatine	Amino Acid	Creatine Metabolism	27718	LC/MS Pos Early	1221	1947	132.077	586	57-00-1	C00300	HMDB00064	1460597120	1466108288	1518332288	1373806592	1340669696	1354595712	1470744064	1324600192	1382852224	1445716864	1405776256	1470457088	1352976128	1393354112	1422261760	1421544576	1396826880	1415816832	1313079552	1404868736	1321925120	1292375168	1295904640	1260952320	1488035584	1440323712	1545020672	1392553984	1371770240	1378248576	1406141056	1395187456	1369089408	1427869568	1351847936	1298758272	1306777472
425	creatine phosphate	Amino Acid	Creatine Metabolism	33951	LC/MS Polar	100000112	3831	210.029	587	922-32-7	C02305	HMDB01511	376474	378784	342796	373850	268060	350324	342271	360314	360855	380150	365732	428136	298226	335319	340721	325016	389994	332260	283894	384892	311402	281633	275608	277307	343539	385551	368091	422640	336903	348730	359456	366351	384905	421193	318887	353384	301032
424	creatinine	Amino Acid	Creatine Metabolism	513	LC/MS Pos Early	275	2055	114.066	588	60-27-5	C00791	HMDB00562	20707412	19343704	18465642	19502236	17378554	17124634	20378068	17459984	22691312	19062628	19149192	20513488	18692910	20764036	19157314	19816564	18144786	20470616	17088662	18070100	18505274	18491408	19175896	17056296	18887508	20478284	22611084	17884560	18183666	20020150	17375474	19327036	16170819	16520250	15502648	18769234	14148337
456	cyclic dGSH	Amino Acid	Glutathione Metabolism	63006	LC/MS Neg	100021034	800	305.045					7637981	6203838	8730073	8964433	8504525	7461294	7414585	7196807	7990601	8411862	11474573	8615005	7.73969e+06	9811425	9889858	7.73288e+06	11214249	11577957	9795016	10089582	8440880	7071075	8403616	6103094	5210135	4932278	5164168	7392671	6892334	7191590	7501845	5897168	6665204	5270535	6741025	5194873	2931262
360	cysteine	Amino Acid	Methionine, Cysteine, SAM and Taurine Metabolism	1868	LC/MS Pos Early	800	1475	122.027	5862	52-90-4;56-89-3	C00097	HMDB00574	1.03548e+06	1732246	1504669	2101035	2144001	1.69294e+06	1.96269e+06	1.60991e+06	1777893	2171990	1740517	1797792	1219026	1480423	2020005	1843541	1201480	1.8049e+06	1.83425e+06	1179781	1327946	1.64476e+06	1248368	930878	1.70649e+06	1394391	1558694	1532002	1870956	1633037	1925456	1.88301e+06	1298133	1123765	1070024	1386300	1644957
372	cysteine sulfinic acid	Amino Acid	Methionine, Cysteine, SAM and Taurine Metabolism	37443	LC/MS Pos Early	100002113	597	154.017	109	207121-48-0	C00606	HMDB00996	284451	279300	288519	270863	199670	209886	314054	269519	255844	216002	225895	181784	119220	182504	233229	223610	347074	346732	185202	243154	296229	225843	228306	134687	172513	172844	201622	248708	169000	236057	199629	205216	218880	148950	196826	159067	226078
461	cysteinylglycine	Amino Acid	Glutathione Metabolism	35637	LC/MS Pos Early	278	2132	179.048	439498	19246-18-5	C01419	HMDB00078	1727131	1544353	1.71153e+06	1237065	1632088	1.53342e+06	1438568	1341601	1.42214e+06	1379287	1638675	1431389	1482948	1779823	1709196	1.80648e+06	1.5858e+06	1657406	1593444	1373288	2102750	1718698	1809848	1574251	944386	1205047	983615	1124019	1260743	1.69396e+06	1392210	897914	1033016	1277133	1.45966e+06	1060981	978266
3700	cytidine	Nucleotide	Pyrimidine Metabolism, Cytidine containing	514	LC/MS Pos Early	827	2124	244.093	6175	65-46-3	C00475	HMDB00089	1.71601e+06	1.41141e+06	1330762	1182501	969100	826537	1176447	1060520	1.69145e+06	1287473	1256100	1062482	1.57438e+06	1499393	1155360	1042279	1179626	1313877	1094286	1277842	1169734	1035134	1228210	1343335	2584551	2171961	1538901	1249415	2646916	2169484	1753231	1394818	2029204	2523331	2379141	2639474	1.25269e+06
3696	CMP	Nucleotide	Pyrimidine Metabolism, Cytidine containing	2372	LC/MS Pos Early	282	835	324.059	6131	63-37-6	C00055	HMDB00095	144720	141390	166438	108594	128837		89600		107116	105718		100363	120770	123621	100866	86895	72111	51756	73839	124094			68214	92681	421530	405729	395765	381026	371771	422298	344327	348300	302666	355019	322140	323328	188407
1867	CDP-ethanolamine	Lipid	Phospholipid Metabolism	34410	LC/MS Polar	100001407	4210	445.053	123727	72842-05-8	C00570	HMDB01564																																	82097	70020	81334	101080	165166
1612	deoxycarnitine	Lipid	Carnitine Metabolism	36747	LC/MS Pos Early	100001662	2052	146.118	134	6249-56-5	C01181	HMDB01161	107507128	100479904	97959792	91872408	95190072	89493624	108189064	94927104	113416400	103662896	113157376	114569976	106488136	119649800	110191008	107971912	108728912	116377240	93925528	107479984	106454240	110620552	108980408	98190952	95138320	101434744	117350880	95820368	99154664	106963384	96997096	109882632	114703800	114721824	101287072	101446912	95006032
2957	deoxycholate	Lipid	Secondary Bile Acid Metabolism	1114	LC/MS Neg	302	5294	391.285	222528	83-44-3	C04483	HMDB00626	154396	243113	184495	189148	146023	158538	211474	191791	189375	200433	202885	194599	271848	184745	255991	238636	231831	213031	199168	170476	230324	193749	176943	137358	198620	168822	204489	202607	217701	220278	162290	172579	232710	259804	173849	184066	206235
2476	diacylglycerol (14:0/18:1, 16:0/16:1) [1]*	Lipid	Diacylglycerol	54953	LC/MS Pos Late	100010934	3057	584.525																													2192653	1971088	2166301	2131932	1672541	1953903	1622913	1666742	1699526	1.99869e+06	2177151	2164770	2903607
2477	diacylglycerol (14:0/18:1, 16:0/16:1) [2]*	Lipid	Diacylglycerol	54954	LC/MS Pos Late	100010935	3183	584.525																													3.46467e+06	4.00119e+06	3402929	3548748	2.50588e+06	2666052	2160079	2595059	2913923	3249932	2682882	3589991	5309713
2478	diacylglycerol (16:1/18:2 [2], 16:0/18:3 [1])*	Lipid	Diacylglycerol	54966	LC/MS Pos Late	100010940	2733	608.525																													1683646	1757746	1761798	1794303	1138000	1382784	972608	1309862	1653002	1781307	1463301	1614939	2619678
1335	dihomolinoleate (20:2n6)	Lipid	Polyunsaturated Fatty Acid (n3 and n6)	17805	LC/MS Neg	1231	5730	307.264	6439848	2091-39-6	C16525	HMDB05060	774770	811421	742569	783706	827483	677196	721638	646144	1114359	2322610	940451	825308	608066	892967	756300	834266	742275	847625	820582	791986	810798	714037	796157	698313	920850	924749	979728	1118564	1029414	957313	779624	869495	1268892	1027126	926968	843717	1.0333e+06
1330	dihomolinolenate (20:3n3 or 3n6)	Lipid	Polyunsaturated Fatty Acid (n3 and n6)	35718	LC/MS Neg	100001739	5596	305.249	5280581	17046-59-2	C03242	HMDB02925	1819630	2021890	2312702	2078552	2.8223e+06	2191957	2309012	2189523	2840888	3.58245e+06	2807973	1.93564e+06	1639711	3270804	2820067	2724870	1601710	2735386	2009678	2198879	2.66761e+06	1961682	2170186	1737996	2848367	2586256	2.75131e+06	2988755	2600578	2305304	2189615	2158302	2715821	2080066	2187041	1757184	2347314
1593	dihomo-linolenoylcarnitine (C20:3n3 or 6)*	Lipid	Fatty Acid Metabolism(Acyl Carnitine)	57521	LC/MS Pos Late	100015840	1392	450.358					10541946	9710651	10150605	9363833	7747474	8029973	9997859	8037283	8.06729e+06	8.07089e+06	7.49363e+06	8.30143e+06	6544021	6618110	6466934	6942350	6171143	6247313	5424633	6230385	7.12498e+06	5027639	5765050	6423229	9573494	10652691	11183802	10022840	7781496	8576045	6716885	8401932	8.28135e+06	7149094	6237361	6312135	5637323
1594	dihomo-linoleoylcarnitine (C20:2)*	Lipid	Fatty Acid Metabolism(Acyl Carnitine)	57520	LC/MS Pos Late	100015839	1436	452.373					3253173	2931307	2818662	2579900	2005744	2334034	2681866	2435273	2169846	2130353	2192087	2095794	1569462	1749902	1665926	1763977	1515351	1501945	1226908	1411831	1411197	1311373	1277536	1372690	3195728	3097499	2974801	2971951	2038776	2511558	1940750	2427383	1.85922e+06	1.96357e+06	1.78081e+06	1760020	1537283
3656	dihydroorotate	Nucleotide	Pyrimidine Metabolism, Orotate containing	601	LC/MS Polar	923	1910	157.025	648	155-54-4	C00337	HMDB03349	1927114	1878595	1794491	1117225	1129569	1242984	1730447	1081739	1361733	1422212	1387126	1158352	1091238	1106755	1017891	920533	953050	860884	795244	906996	817189	635053	836518	687755	2395462	2187897	2552330	2203693	1790852	1.77104e+06	1389391	1505148	2367622	2470122	1760942	1.8153e+06	2521734
1024	dihydroxyacetone phosphate (DHAP)	Carbohydrate	Glycolysis, Gluconeogenesis, and Pyruvate Metabolism	15522	LC/MS Pos Early	309	539	171.005	668	102783-56-2	C00111	HMDB01473	3806146	4129339	4834736	5535997	4930812	5855807	6016553	6217945	7142259	5788003	4852836	5710284	7111183	6084481	6172486	4822459	6536149	6.60795e+06	7704619	6477450	5684016	6028895	6229707	6317053	4783681	5139908	4564339	3.73821e+06	4368602	3959263	3725268	3418698	3914837	4342727	4709200	6107511	3637776
397	dimethylarginine (ADMA + SDMA)	Amino Acid	Urea cycle; Arginine and Proline Metabolism	36808	LC/MS Pos Early	100001810	2850	203.15	123831	102783-24-4	C03626	HMDB01539	2202815	1756806	2301987	1481926	1639658	1598025	2220541	1809108	2204603	1329671	1866702	1401945	1781338	2187372	1655784	1640772	1772233	1396761	1761655	1824870	1644898	1153974	1310980	1559046	4454015	4225377	4395346	3719874	2926264	2901832	2328197	2887363	3475031	3918140	3288751	2.9014e+06	4012238
1320	docosapentaenoate (DPA; 22:5n3)	Lipid	Polyunsaturated Fatty Acid (n3 and n6)	32504	LC/MS Neg	100001181	5571	329.249	6441454	2234-74-4	C16513	HMDB06528	1615366	2271269	1792758	2032606	2203967	1.77839e+06	2032739	1701990	2394707	2439130	2.43999e+06	2025750	1558583	2562697	1674231	2534054	1846734	2287312	1709386	1318294	2201311	1592590	2596980	1455302	2818273	2768885	2226482	2560033	2515288	2709716	1886409	1262841	3022947	2225444	1855303	1541505	2828487
1599	docosapentaenoylcarnitine (C22:5n3)*	Lipid	Fatty Acid Metabolism(Acyl Carnitine)	57529	LC/MS Pos Late	100015851	1387	474.358					1978417	1930175	2083569	1775494	1764592	1659572	2060163	1621684	1686759	1436775	1680515	1.5424e+06	1327156	1471121	1308037	1415672	1104167	1307619	1106394	1234602	1211192	1016826	1216324	1078281	1675575	1738243	1902722	1823575	1522729	1.86534e+06	1311694	1793327	1774873	1.64368e+06	1366409	1429297	1203604
1436	dodecadienoate (12:2)*	Lipid	Fatty Acid, Dicarboxylate	62276	LC/MS Neg	100020478	5146	195.139					107574	132368	183579	119233	99944	75427	90001	185136	145610	182676	120011	130431	125874	125835	116056		154569	155032	167985	210350	87220	99009	105214	174887	235559	156548	148673	141850	131121	89131		105957	113363		134374	160616	115222
1319	eicosapentaenoate (EPA; 20:5n3)	Lipid	Polyunsaturated Fatty Acid (n3 and n6)	18467	LC/MS Neg	2050	5450	301.217	446284	10-2005-9;10417-94-4	C06428	HMDB01999	1091565	1273722	1.35964e+06	1357915	1612988	719153	1182922	857359	1098777	1.32106e+06	1.56018e+06	1127632	727005	1261467	1714516	1068136	1150721	1707659	936519	1431679	1486720	1094958	1384707	612425	1701383	1281638	1113869	1593197	1783637	1.55504e+06	1294590	851590	2152600	1071516	1428028	1074031	1.02666e+06
1300	eicosenoate (20:1n9 or 1n11)	Lipid	Long Chain Fatty Acid	33587	LC/MS Neg	100001335	5950	309.28	5282768		C16526	HMDB02231	2019981	1734897	2055163	1870842	2.05866e+06	1650982	1975851	1841795	2318067	3835062	2109283	1857274	1372234	2415863	2135384	1877452	1767861	2074707	1639850	2173946	2085197	1553674	2.05674e+06	1818398	2198867	2000204	2.05619e+06	2040943	2161114	2226135	1775483	1801616	2509078	2222857	2022622	1549319	2.05586e+06
1595	eicosenoylcarnitine (C20:1)*	Lipid	Fatty Acid Metabolism(Acyl Carnitine)	57519	LC/MS Pos Late	100015838	1484	454.389					3552030	3266536	3544150	3143648	2588046	3.12407e+06	3508042	2908060	2806778	2.73879e+06	2743340	2848865	2341400	2761377	2298222	2481382	2201880	2105128	1720765	2218461	2041727	1673099	2036775	1.66329e+06	3381162	3564216	3.46491e+06	3495699	2462653	3.18063e+06	2454720	2.91888e+06	2750057	2641368	2208248	2514508	2216174
4205	ergothioneine	Xenobiotics	Food Component/Plant	37459	LC/MS Pos Early	100002154	850	230.096	3032311	58511-63-0	C05570	HMDB03045	46257248	41545432	46840892	40712136	42466816	43297948	43923072	33953968	46406184	41425984	45716996	42313364	40070424	45817568	44268436	43091336	45387112	42262684	38698840	36810000	37270692	43543576	38022016	36121500	43853124	45008360	45772520	42589000	43195048	44360152	45162008	43902544	40178032	40627064	37961480	36530508	40066184
1305	erucate (22:1n9)	Lipid	Long Chain Fatty Acid	1552	LC/MS Neg	1087	6355.6	337.311	5281116	112-86-7	C08316	HMDB02068	586541	501796	550651	401093	642498	618189	778085	586566	710746	950563	513298	715398	633872	745938	754854	727905	321495	785284	573941	895215	773123	794189	863247	865500	522760	639428	550606	492674	543307	573345	512748	640857	763032	721964	667576	671193	694633
1210	erythronate*	Carbohydrate	Aminosugar Metabolism	42420	LC/MS Polar	100001320	2186	135.03	2781043	88759-55-1		HMDB00613	69901744	68376128	54247624	73040816	48650472	49712264	50479124	60827612	61543804	61230444	57741496	75655712	59007576	63101440	57378556	72886416	60045312	58912112	52977976	77600040	78272112	72277336	72483768	80594336	45882292	47665160	54548232	60215188	57147904	57789852	49232944	49180612	83225928	72451232	52336436	56213068	50770144
3772	FAD	Cofactors and Vitamins	Riboflavin Metabolism	2134	LC/MS Neg	327	2425	784.15	643975	146-14-5;84366-81-4	C00016	HMDB01248	148217	150580	179870	146866	183940	173560	176970	178057	198132	196262	197326	189394	217384	233230	209503	213386	254811	245843	222714	233198	260759	189312	223703	206320	156581	186677	174853	185942	180782	215433	193367	200906	200706	190127	184514	168598	200342
3820	folate	Cofactors and Vitamins	Folate Metabolism	1826	LC/MS Neg	328	1467	440.132	6037	59-30-3	C00504	HMDB00121	269415	305184	315186	361579	479084	346800	427493	361574	354830	361073	358909	329667	253006	366336	460576	466268	289415	376739	323989	214062	342089	350496	381370	332956	250915	189836	220984	246979	328168	332646	360750	282836	214436	199230	237634	137384	270380
75	formiminoglutamate	Amino Acid	Histidine Metabolism	43493	LC/MS Pos Early	100002500	1880	175.071	439233	816-90-0	C00439	HMDB00854						167810	190659	207309	174254	190834	148766	344663	211753	377770	315403	518853	303440	462409	326183	433387	555720	365408	390194	466233			169131		87272	124000	135004	146418	222289		147508
1129	fructose	Carbohydrate	Fructose, Mannose and Galactose Metabolism	577	LC/MS Polar	878	2065	179.056	5984	57-48-7	C00095	HMDB00660	3.90859e+06	3699361	3032259	2986373	2870974	2696184	3025932	3585626	3497007	3702895	4326925	4627600	4354225	4904476	5551549	5521076	5209331	5602897	4876211	5173710	6784735	5903230	6443292	5544117	3042436	3117365	4108159	4522188	3217609	3497509	3018227	3235828	4626096	4269089	3840498	3389545	4.11769e+06
1021	fructose 1,6-bisphosphate	Carbohydrate	Glycolysis, Gluconeogenesis, and Pyruvate Metabolism	15926	LC/MS Neg	1253	553.1	338.989	172313	38099-82-0;103213-44-1	C05378	HMDB01058	1276365	1510080	1.88935e+06	3334408	2623611	5.50765e+06	4.05776e+06	9397794	15799724	11945085	8076862	17262460	15210645	7605698	6398846	8662800	18361004	17336052	29404302	3496412	5.93788e+06	8016362	5380175	6597071	1.3183e+06	1869720	2819846	408448	912921	1091346	938006	1.64756e+06	1081425	2470540	1165849	2457732	1483857
1019	fructose 6-phosphate	Carbohydrate	Glycolysis, Gluconeogenesis, and Pyruvate Metabolism	12021	LC/MS Polar	1232	4261	259.022	69507	103213-47-4	C05345	HMDB00124	2647157	2455823	2358717	9277219	9200434	6.34259e+06	8044682	14782481	19822580	19079888	25464664	20919166	26938346	31323706	32056736	14444986	33674216	38817020	28588614	23361670	36414312	27776490	33491104	12778939	2839641	1.77126e+06	2451837	3.41489e+06	1857508	1246305	1632169	1045069	1564094	1167996	1066636	997805	1262763
1228	fumarate	Energy	TCA Cycle	1643	LC/MS Polar	330	3084	115.004	444972	100-17-8	C00122	HMDB00134	3426643	3216949	3149381	1.89519e+06	1574362	1702995	2197997	1637276	2210414	2154608	2205113	2116741	2079031	2213423	2.0524e+06	2077037	2.05759e+06	2.07008e+06	1747334	2155278	2341881	2115042	2396619	2424922	5325238	5017725	6343412	5526712	4149948	4721099	4390513	5005472	8044900	8928750	6905702	7193425	9211368
1155	galactonate	Carbohydrate	Fructose, Mannose and Galactose Metabolism	27719	LC/MS Polar	100001026	3085	195.051	128869	299-28-5	C00880	HMDB00565	8827525	7.82002e+06	8177948	7652310	12241928	5504120	7469998	7032229	6534908	7.47427e+06	8919056	7863677	7085864	8.08661e+06	7823621	6673352	7.57194e+06	6847363	6490646	8.0239e+06	7.9491e+06	5611714	15722968	5405767	8.02172e+06	7527582	7260987	11101781	7596140	7.79281e+06	6873852	6398764	9914794	7606095	14813588	6974363	6447649
2354	galactosylglycerol	Lipid	Glycolipid Metabolism	57345	LC/MS Polar	100003064	2518	299.098	16048618	16232-91-0	C05401	HMDB06790	549754	516326	489386	485110	501770	483978	567289	504130	503623	532661	539931	592993	542207	588028	563616	575057	534878	504471	479154	587758	541381	507742	544372	514253	500113	502538	581676	579891	485027	562106	497518	522220	643142	602326	498087	550470	513544
54	gamma-aminobutyrate (GABA)	Amino Acid	Glutamate Metabolism	1416	LC/MS Pos Early	141	2048	104.071	119	56-12-2	C00334	HMDB00112	15708396	13708503	13728187	16687880	16804664	15595845	18644776	17780940	18061392	15260320	15748077	18743940	17420784	18325492	17055260	18070140	16993100	16552017	14090640	15268325	17112212	17829248	17026140	17852184	18332790	17815772	18849320	15956851	18965718	20288564	20004004	20075208	24092938	26351514	24156204	23035012	57229932
513	gamma-glutamylalanine	Peptide	Gamma-glutamyl Amino Acid	37063	LC/MS Pos Early	100001843	1986	219.098	440103	5875-41-2		HMDB29142	82133	129763	153353	104832	129581	125895	168552	87595	107438		67975	143239		89584			112926	136516				97078		97608	199742	203303	217111	147243	114136	91575		75810	74591	123718	108607		189948
514	gamma-glutamylcysteine	Peptide	Gamma-glutamyl Amino Acid	1778	LC/MS Pos Early	1036	2118	251.07	842	636-58-8	C00669	HMDB01049	3218299	3657076	3.23652e+06	3.31453e+06	3882384	3786706	4724983	3324939	4828395	4711791	4829193	5010922	4209677	6231228	5725482	5408131	6.0727e+06	6056285	5012844	4727153	5407705	6316129	5966445	5571836	2158119	2227950	2508406	2152413	2239216	2769041	2477258	2092677	2012314	1870611	1687297	1694629	1460042
515	gamma-glutamylglutamate	Peptide	Gamma-glutamyl Amino Acid	36738	LC/MS Pos Early	331	1775	277.103	92865	1116-22-9	C05282	HMDB11737	137051			202767	179988	223091	240999	128592	400715	213320	180419	252089	520591	476008	361481	298343	450433	488118	393925	295981	466592	422239	454496	479212	160747	63831	125419		169127	169252	131554		132417	250926	110327	119544	363074
519	gamma-glutamylisoleucine*	Peptide	Gamma-glutamyl Amino Acid	34456	LC/MS Pos Early	100001485	2940	261.144	14253342			HMDB11170	3112777	2848346	2690233	3401801	4481744	4363297	4876314	5251779	6391351	6052730	6068948	7722034	7790394	8642662	8568418	8752499	9379315	9904848	8761394	8084066	11288053	10601151	10338494	10283262	2711280	2694079	3182988	2197605	3375461	4184281	3750236	3740953	4719845	4575416	4293681	3806614	4632226
520	gamma-glutamylleucine	Peptide	Gamma-glutamyl Amino Acid	18369	LC/MS Pos Early	1268	2991	261.144	151023	2566-39-4		HMDB11171	943998	983748	869520	1361589	1436137	1322141	1737782	1797896	2326529	2142387	2071192	2628947	2767075	2876564	2880751	3091888	3381169	3041153	3150821	2871967	3796579	3631543	3197741	3202806	1068048	1.03626e+06	1186165	961670	1355609	1589440	1259680	1361791	1665906	1668297	1288817	1442519	1999980
525	gamma-glutamylthreonine	Peptide	Gamma-glutamyl Amino Acid	33364	LC/MS Pos Early	100001314	1750	249.108	76078708	5652-48-2		HMDB29159	3443905	2557498	3061924	3720223	4149232	3.86048e+06	4299074	4395896	5092318	4963880	5012759	5629823	6147660	7285432	7.04218e+06	7.44976e+06	7127304	8118463	6769733	5606198	8673166	7662293	8116096	7846478	3506027	3314610	3848379	2359352	3905722	4386338	4107578	3825327	5158066	4996503	5218232	4188581	7906651
528	gamma-glutamylvaline	Peptide	Gamma-glutamyl Amino Acid	43829	LC/MS Pos Early	100001126	2700	247.129	7015683	2746-34-1		HMDB11172	1662163	1527160	1574107	1.96225e+06	2378654	2574741	2983218	3.09693e+06	3236311	3246582	3144925	3.63011e+06	3.77538e+06	4.07429e+06	4509532	4654553	5324726	4807034	4434106	4351971	5992345	5879498	5743657	5655229	1672145	1551945	1527956	1193379	2069872	2192238	1926888	2116274	2377886	2476979	2409371	2.02158e+06	2835603
3816	gamma-tocopherol/beta-tocopherol	Cofactors and Vitamins	Tocopherol Metabolism	52473	LC/MS Pos Late	100008998	2384	416.364					1589905	1.87661e+06	1797261	1625511	810280	1073129	1756645	1105027	1560757	1441642	1544503	1617214	830792	1152433	926440	1045539	1104231	1074967	973106	1078662	729528	723424	827446	729695	1659644	1547350	1806392	1566746	1036296	961045	796673	956086	1199799	1464452	953334	1347264	815007
4126	gluconate	Xenobiotics	Food Component/Plant	587	LC/MS Polar	338	2922	195.051	10690	527-07-1	C00257	HMDB00625	3700833	2040244	2866921	2375514	3590259	2658027	3.05594e+06	2702812	2926988	2847459	3767929	3036476	3002672	4328374	4.06664e+06	3.45552e+06	3419121	3.80542e+06	2540469	3.27531e+06	4074712	2.98524e+06	4368494	2625687	3796949	2779001	2821125	4657322	3.59039e+06	3799233	3494166	2754857	4469486	2683930	2805023	2951529	2970481
1015	glucose	Carbohydrate	Glycolysis, Gluconeogenesis, and Pyruvate Metabolism	20488	LC/MS Polar	572	2342	179.056	79025	50-99-7	C00031	HMDB00122	704675904	790738880	684510912	691294528	702587904	672753536	739552512	678478464	708385472	744939904	751479808	729939392	662119488	745580992	755258944	693924224	717034624	699303616	648920320	703091840	701019968	650049152	658988544	619756672	645133312	617498176	677447168	771904192	627629248	668566784	641133824	646038080	645770048	591442304	516480160	529318464	472424064
1016	glucose 6-phosphate	Carbohydrate	Glycolysis, Gluconeogenesis, and Pyruvate Metabolism	31260	LC/MS Polar	291	4537	259.022	5958	103192-55-8	C00668	HMDB01401	1314379	1315498	1079703	1256896	1213811	1091398	1321552	1357384	1740997	1650368	1682370	1944207	1689859	1756252	1443017	1448341	1607444	1616011	1624407	1.84691e+06	1.77521e+06	1632053	1694119	1639258	1474926	1441355	1710651	2.03972e+06	1.81069e+06	1830191	1918427	1.76557e+06	3784881	3307756	3097082	3176109	5502170
41	glutamate	Amino Acid	Glutamate Metabolism	57	LC/MS Pos Early	561	1500	148.06	611	56-86-0	C00025	HMDB00148	668293376	680359296	593300416	814581824	825285312	797857280	885192768	955937472	1213208960	1106289536	1077944704	1344294656	1290941184	1302834304	1258976256	1417290368	1416928768	1475757440	1297749120	1477896704	1572233344	1485015168	1484610816	1450179072	694446656	672386752	702219456	680972480	739697472	755944000	726337600	813372160	991523008	998012864	884989248	838056384	894578624
50	glutamate, gamma-methyl ester	Amino Acid	Glutamate Metabolism	33487	LC/MS Pos Early	100001103	2170	162.076	68662	1499-55-4;1499-55-4		HMDB61715	16788980	15765815	16268548	22896160	28810144	34209776	31042308	29480168	44657784	35089680	32637480	36960784	36063892	42977044	41794952	39426716	38838472	31058780	33577716	28736148	29375652	41004768	23009860	26711796	19582038	18542764	22369122	18665316	20417672	16793030	16272178	14737562	18357380	17179736	12107987	18231834	12409670
42	glutamine	Amino Acid	Glutamate Metabolism	53	LC/MS Pos Early	563	1291	147.076	5961	56-85-9	C00064	HMDB00641	1158006400	1383142528	1250411264	1145319808	1313104256	1070295552	1285392512	1136396544	1279260288	1336926976	1351315072	1318161664	1014015744	1213127680	1294246016	1242297984	1172737408	1254093184	1173291648	1084383616	1202518144	1117485824	1174645120	1002176768	1192604928	1147921280	1258779776	1339079296	1279934720	1351767936	1230961920	1278411008	1492623104	1452791808	1363292544	1212492416	1406055552
1413	glutarate (C5-DC)	Lipid	Fatty Acid, Dicarboxylate	396	LC/MS Polar	339	2900	131.035	743	110-94-1	C00489	HMDB00661	334946	294347	267275	272060	238046	297571	327229	307893	246558	244452	195288	142988	249685	190083	168816	168274	196924	149650	214719		158575		113604	187790	344814	289408	318925	343287	274225	250793	293935	272754	215830	252941	177353		184087
455	glutathione, oxidized (GSSG)	Amino Acid	Glutathione Metabolism	27727	LC/MS Pos Early	448	2667	613.159	65359	103239-24-3	C00127	HMDB03337	61371780	60673364	58215360	61241924	57466176	56608080	61586336	60898624	58773280	55229036	56032752	61904496	55507656	56015452	56057128	56392880	52992616	53786520	52348692	52788012	58185612	50894628	51085284	50697968	59369816	60576172	60912600	61376328	59613752	60244532	59601528	68069904	64394628	64898680	61495884	61158228	59931376
454	glutathione, reduced (GSH)	Amino Acid	Glutathione Metabolism	2127	LC/MS Pos Early	496	2000	308.091	124886	70-18-8	C00051	HMDB00125	72070888	68905656	75713880	75763224	74214448	81504080	68770200	72787328	74197984	71176576	62651004	81696144	79508968	74514768	69958400	70668848	68481728	67393000	71986720	68410728	64055940	68199288	61863648	67417424	63314060	69789728	68043776	72207952	67622632	66565024	72977256	70873920	58745424	56873676	56235296	67032316	57464664
1035	glycerate	Carbohydrate	Glycolysis, Gluconeogenesis, and Pyruvate Metabolism	1572	LC/MS Polar	1052	2070.4	105.019	752	600-19-1	C00258	HMDB00139	5933768	6285393	4945974	5042658	4950708	4713770	5264135	6026068	7234794	7435892	7493204	8193589	6975226	7329061	7374181	8.04423e+06	7627719	7.84911e+06	7337845	8219847	9169956	8786886	9354095	8595871	5432492	5085609	6422720	6662939	6685301	5930693	5303532	5865231	11642430	11252410	8689736	9173302	8.11744e+06
2433	glycerol	Lipid	Glycerolipid Metabolism	15122	LC/MS Neg	1254	758	91.0401	753	56-81-5	C00116	HMDB00131									2487093		1435536	264388	339813	1142451	1566373	1550491		166579		556049	2241356	1139305	1489221	1346245	3196003	2861823	3026450	3432057	3618578	3115315	3.51666e+06	2612428	7.72125e+06	10629468	9691152	7801747	14074423
5035	glycerol 2-phosphate	Xenobiotics	Chemical	27728	LC/MS Polar	100001029	3681.7	171.006	2526	819-83-0	C02979	HMDB02520																									122743	109502	143111	122863	49221	46477	39785	53880	150227	192179	142358	179070	119935
2434	glycerol 3-phosphate	Lipid	Glycerolipid Metabolism	43847	LC/MS Pos Early	100000258	580	173.021	754	29849-82-9	C00093	HMDB00126	21533084	20038940	20906444	26027384	27900846	32899530	29407952	29016804	31472650	32084720	31907042	29020094	35997164	35791548	35184036	30884834	38819156	35004464	35006128	30414674	34486204	36326720	34183812	32261774	27634384	31511344	25179640	19932630	33616688	35806900	29597846	24652716	25626744	25451992	20919854	19844752	22117624
1868	glycerophosphoethanolamine	Lipid	Phospholipid Metabolism	37455	LC/MS Polar	100001620	3075	214.049	123874	33049-08-0	C01233	HMDB00114	961401	1134753	935097	914763	1016896	996180	1100220	1063530	1159122	1211806	1231901	1389266	1158146	1391744	1348909	1335364	1268715	1328100	1223069	1443110	1419954	1381086	1479675	1473205	772160	759307	890036	1011412	1041450	1066673	1105098	1160637	1632210	1599265	1254890	1413419	1.38142e+06
2439	glycerophosphoglycerol	Lipid	Glycerolipid Metabolism	48857	LC/MS Polar	100001619	2430	245.043	439964		C03274		136783	145424	139693	124030	86540	87093	113263	96722	115857	128651	121276	158074	109527	104112	99593	109424	122504	112558	80991	143375	108419	103727	104119	87489	627050	684152	714541	862715	483473	488544	445976	472275	696612	714575	555722	593080	736323
1870	glycerophosphoinositol*	Lipid	Phospholipid Metabolism	47155	LC/MS Polar	100001621	3850	333.059	167572	16824-65-0			85358	90840	46270	50356	82701	82910	102211	94730	46280	65213	62691	89042	114524	69977	70302	89918	65207	50575	73752	85210	65246	80976	80388	89846	346937	366140	372144	379229	367731	422338	369371	502795	619170	762501	590003	640719	486349
1864	glycerophosphorylcholine (GPC)	Lipid	Phospholipid Metabolism	15990	LC/MS Pos Early	100000269	672	258.11	71920	28319-77-9	C00670	HMDB00086	9533110	12300285	11177014	13179634	14327811	11256318	14903854	14253349	16947016	16587712	17846976	20836204	16589053	17137554	19839676	22866956	18008230	19957232	20607540	20086388	27021700	25621152	26583768	24740040	9678785	8654952	11074577	11627586	9446820	9341197	9322114	10661351	13688014	12147371	12857491	13811429	14121597
1869	glycerophosphoserine*	Lipid	Phospholipid Metabolism	57404	LC/MS Pos Early	100015666	577	260.053	3081457				365155	289076	327293	280534		468081			147655		305972	289805	331132		168240		455360	317000	277504	224279		491239		250251	252034	211121	293539	278166	314470	429510	431297	450279	557287	541709	358504	311517	331021
1	glycine	Amino Acid	Glycine, Serine and Threonine Metabolism	58	LC/MS Pos Early	340	1375	76.0393	750	56-40-6	C00037	HMDB00123	54087528	55322328	53560640	50756164	50298176	44171592	51708164	45729808	49971124	47052692	46933268	49555220	42549808	45286544	45624464	47374000	44045248	43936008	39669440	40562860	46962200	40844140	45720328	37959476	56902036	57411352	61037200	58779660	53907968	57546640	51175104	57654236	63011672	56665000	57475740	52821812	57881924
2941	glycochenodeoxycholate	Lipid	Primary Bile Acid Metabolism	32346	LC/MS Neg	1628	5236.1	448.307	12544	16564-43-5	C05466	HMDB00637	37235.1	75719	62302	79201	78250	46972	79231	83751	112838	111158	93116	49174	31626.4	67850	82954	73469	70850	105368	71073	52562	66120	70319	65487	45925	54914	38164	154772	75283	71695	54455	49046	58336	84081	35458.6	38232.7	31243.9	68456
2938	glycocholate	Lipid	Primary Bile Acid Metabolism	18476	LC/MS Neg	342	5163	464.302	10140	475-31-0;863-57-0	C01921	HMDB00138	467287	594406	521429	538451	594372	409145	551899	492405	577942	659293	672256	528107	396749	555978	568919	601502	526451	668557	577024	485162	487265	459422	518243	388432	491515	420419	486929	535717	527230	502764	513389	462566	640605	553239	454073	472577	573869
2961	glycodeoxycholate	Lipid	Secondary Bile Acid Metabolism	18477	LC/MS Neg	100000436	5281	448.307	3035026	360-65-6	C05464	HMDB00631	249635	346861	296595	282960	359812	240044	280510	250348	319673	333571	403235	334534	227494	325943	395770	343217	291593	390619	339380	250572	311678	270671	316000	281499	253959	210561	353734	336696	255483	299474	261306	291847	281451	304539	243454	255591	338621
2627	glycosyl ceramide (d18:1/20:0, d16:1/22:0)*	Lipid	Hexosylceramides (HCER)	57595	LC/MS Pos Late	100015882	3414	756.635					154937			84264	93282			88075	126242			125275	116587	120455	68111		92928			169571				128738	93468		109546						150588		92027
2631	glycosyl ceramide (d18:2/24:1, d18:1/24:2)*	Lipid	Hexosylceramides (HCER)	57453	LC/MS Pos Late	100015745	3380	808.666					460405	417847	358468	347669	420266	473930	449421	447705	506234	477712	470698	508109	507166	468046	381381	444399	475879	420226	307795	460598	495155	382672	362783	448714	435780	421259	397483	531232	377338	453280	336904	453927	566679	541769	445411	485135	376612
2612	glycosyl-N-nervonoyl-sphingosine (d18:1/24:1)*	Lipid	Hexosylceramides (HCER)	57369	LC/MS Pos Late	100001878	3990	810.682					1438636	1071385	1286300	1140613	1138977	1221481	1474436	1231014	1.59533e+06	1358172	1.47841e+06	1.54711e+06	1336268	1652123	1370268	1372305	1475475	1351686	933338	1353244	1496973	1173352	1413299	1316354	1506524	1270983	1.49565e+06	1.45647e+06	1253823	1478028	1177292	1.41235e+06	1610937	1266324	1116010	1370526	1478892
2606	glycosyl-N-palmitoyl-sphingosine (d18:1/16:0)	Lipid	Hexosylceramides (HCER)	53013	LC/MS Pos Late	100009272	2623	700.572					14951365	13553149	14030483	13356618	14408349	14250901	15778443	14554159	16359162	14952386	15545671	15701933	15284504	15732103	15528883	16281278	15567380	14290985	11654450	15251410	15437913	13772098	15426083	14974169	15684971	15136958	14566492	15792999	14287125	15738366	13807721	15653780	16642398	16991324	15866523	15332378	14355493
2607	glycosyl-N-stearoyl-sphingosine (d18:1/18:0)	Lipid	Hexosylceramides (HCER)	52234	LC/MS Pos Late	100001882	3053	728.604					775977	719137	605935	624721	610237	642845	729835	751262	743692	739448	674930	977380	828384	728055	805647	918124	632270	765895	540396	783333	939454	738525	866147	787235	665138	787484	758850	719810	659802	786192	639841	860776	947475	905071	682169	726459	804395
3636	guanine	Nucleotide	Purine Metabolism, Guanine containing	32352	LC/MS Pos Early	172	2032	152.057	764	73-40-5	C00242	HMDB00132	9640123	10270835	8669561	9033631	8134902	7318379	8.16823e+06	8000830	5576713	4628228	4813681	5517072	3954899	4780916	4298146	4297118	3643206	4945985	2901933	3597275	2688399	2470809	2420656	2454441	8629869	9140013	10815588	10088976	10671238	12902533	9333373	11006634	8183935	7911528	6801003	6858838	4981243
3630	5'- GMP	Nucleotide	Purine Metabolism, Guanine containing	2849	LC/MS Pos Early	347	800	364.065	6804	5550-12-09	C00144	HMDB01397	2939230	3250089	2.81249e+06	3001964	2754509	2608007	2523773	2437643	3390374	2804554	2396246	2334829	3291245	2381690	2234559	2158366	2454166	2293680	2041316	2197219	1507919	1939624	1.38653e+06	1566907	7861983	8048948	5740399	5056924	8232080	7.29843e+06	7609180	6019227	4039116	4653536	5337792	6468015	1718321
1170	guanosine 5'-diphospho-fucose	Carbohydrate	Nucleotide Sugar	15903	LC/MS Neg	335	755	588.075		15839-70-0			203887	148663	221658	208082	219424	199136	104087	293039	220437	214548	260837	206254	245486	343762	254316	256699	263749	302109	230263	305056	250034	238661	324704	191838	183403	117963	115558	181265	200033	243772	257633	159312	227106	141919	195699	193018	136565
3792	gulonate*	Cofactors and Vitamins	Ascorbate and Aldarate Metabolism	46957	LC/MS Polar	100001586	2750	195.051	9794176	20246-53-1	C00257	HMDB03290	65886196	55188820		51792536	50954848	52330064	59653532	59780868	58412432	53612416	57769620	58962488	59529488		56207432	56695620	53507856	52304100	49186672	59493188	54371012	52416224	49995344	51159000	61582412	58106680	62896700		50832816	57654440	53180104	61352960	72188888	58864752	57911880	47479440	56828388
3838	heme	Cofactors and Vitamins	Hemoglobin and Porphyrin Metabolism	41754	LC/MS Pos Late	100001386	1124	616.176	26945	14875-96-8	C00032	HMDB03178	196614576	213741456	220369424	271001888	263170400	254315808	252768208	311943104	282890592	253713328	238741424	278860032	333748448	271637408	274808704	308630848	283703872	280127072	295671936	302928416	266225200	290749760	261960992	337962976	235479504	211573344	176669088	183397216	252971712	251959712	226864928	211964512	210945488	185026304	210974624	239848736	195909712
5039	HEPES	Xenobiotics	Chemical	21248	LC/MS Neg	100000843	1022	237.091	23831	7365-45-9			1278240128	1674863232	1479543808	1495983488	1558337920	1243110400	1515873920	1381455104	1571949568	1790142208	1689303296	1627051648	1229419648	1548621824	1613829632	1566449024	1524270592	1727112320	1557573632	1411124224	1500723968	1508012288	1524748160	1262780032	1338549632	1243608192	1341534080	1518886144	1470071680	1427422848	1460462720	1350936960	1654878464	1614489856	1469728000	1301053056	1661924992
2711	hexadecasphingosine (d16:1)*	Lipid	Sphingosines	57428	LC/MS Pos Late	100015723	1289	272.258					1202962	640845	1064461			1135909	1291721	1023737				1087343	1023618	1174891	1205284	864812	1108160	1.42517e+06		1281482	1949206				977954	1098647		776430			719834	1213715	1677953	1242154	1044150		1085002
1555	hexanoylcarnitine (C6)	Lipid	Fatty Acid Metabolism(Acyl Carnitine)	32328	LC/MS Pos Early	100000781	3358	260.186	6426853	6920-35-0		HMDB00705	711593	939333	890940	608394	618126	650109	687132	556128	672350	651273	414482	574035	485313	542592	485562	520212	531101	417508	445117	503732	506605	387447	312538	290067	756918	728436	678390	629267	527639	653634	585249	689902	490995	472442	495478	506743	525052
3881	hippurate	Xenobiotics	Benzoate Metabolism	15753	LC/MS Neg	100000014	2106.9	178.051	464	495-69-2	C01586	HMDB00714	713170	689487	719253	687202	712664	623090	734003	642832	788526	763770	801238	783850	620747	759017	735656	730924	791303	806967	673258	647107	704013	692732	776291	637836	739524	725180	746977	824400	676152	721994	627303	662378	861830	746781	669703	635815	700745
65	histidine	Amino Acid	Histidine Metabolism	59	LC/MS Neg	355	755.9	154.062	6274	5934-29-2	C00135	HMDB00177	29027250	31855220	29390714	27625666	28959128	27262694	32858710	28893228	33970604	35452732	32656044	35993288	31815688	33377134	32138432	33307512	31183054	31415976	30966892	26233538	29649552	32241110	27947258	30901422	31447322	31912704	34493972	30730136	32474804	32947284	33396628	36404616	46681864	50877704	44637800	43781456	57537852
4233	histidine betaine (hercynine)*	Xenobiotics	Food Component/Plant	62278	LC/MS Pos Early	100004059	2094	198.124	3083620	534-30-5			19030548	16808298	16764556	11222273	13694826	11943633	17894780	12259057	13848015	14064882	17775698	14917964	13555758	18621404	16572605	16955832	15085276	15178159	11774220	15130569	17788600	12533688	18193044	14442222	13442957	14280253	14180030	13140063	11831048	19778974	12502975	14572012	15529951	19773336	20359208	11859707	12741545
355	homocysteine	Amino Acid	Methionine, Cysteine, SAM and Taurine Metabolism	15128	LC/MS Pos Early	311	2155	136.043	778	454-29-5	C00155	HMDB00742				152723	166093		251469		235314	151695		124562	131551	181953	253908	154386		187480			201858	133158			174348	189276	190965		220943	196382	130446		300743	337452	394057		393864
4236	homostachydrine*	Xenobiotics	Food Component/Plant	33009	LC/MS Pos Early	100001550	1750	158.118	441447	1195-94-4	C08283	HMDB33433	814321	1051221	1189191	811836	560799	693386	901892	439281	591418	930289	1096898	652463	949506	1.8016e+06	913762	1297357	1143453	1000599	657999	591313	763171	810918	909395	832182	1613992	979793	768682	821549	1.03086e+06	603739	530825	748449	338075	734706	884927	812713
105	hydroxy-N6,N6,N6-trimethyllysine*	Amino Acid	Lysine Metabolism	62959	LC/MS Pos Early	100021123	2759	205.155					572536	527413	482781	446771	481369	459034	574668	543235	514533	639034	560544	552333	510898	692753	621197	570406	669738	570059	476648		467495	522561	463567	516385	611845	551942	678031	499056	522026	624209	419333	558973	589469	565926	340463	432446	620431
2650	hydroxypalmitoyl sphingomyelin (d18:1/16:0(OH))	Lipid	Sphingomyelins	62851	LC/MS Pos Late	100021000	2056	719.57					2599987	2160690	2188343	2125155	2192747	2110608	2513889	2317954	2640403	2278733	2.52957e+06	2535558	2543266	2732836	2.73327e+06	2.67542e+06	2714742	2397272	2030334	2551244	2861422	2140124	2688452	2423352	2233065	2342520	2.45552e+06	2547969	2.04444e+06	2468416	2145832	2551758	3124350	2846071	2525215	2373566	2375720
374	hypotaurine	Amino Acid	Methionine, Cysteine, SAM and Taurine Metabolism	590	LC/MS Pos Early	358	724	110.027	107812	300-84-5	C00519	HMDB00965	405361	312256	250855	185188	183872	241150	227791	162097	143136	170845	153582	210398	101090	113614	148159	117694	111133	151079		111368	101585		74525		403507	349111	316693	329303	213990	332583	271272	267823	214404	112393	180865	158954	145150
3577	hypoxanthine	Nucleotide	Purine Metabolism, (Hypo)Xanthine/Inosine containing	3127	LC/MS Neg	171	1291.2	135.031	790	68-94-0	C00262	HMDB00157	57644780	57780828	53036032	44312984	43985196	45716244	52736604	49399464	54218216	53547164	50924652	54569560	51212640	51724936	49152088	52095400	50026296	51105700	49330296	47031576	50427416	50674640	49724460	50539696	46936716	49991216	54483704	49105428	48254880	51582936	46920712	54944104	55925376	60960416	49220636	51279480	50257172
76	imidazole lactate	Amino Acid	Histidine Metabolism	15716	LC/MS Pos Early	100000263	2040	157.061	440129	14403-45-3	C05568	HMDB02320	274407	278085	348424	271788	193372	163905	260358	157071	132838	203147	119333	106924		91633	81207	83948									357744	357271	394230	375074	324024	404065	217790	292131	353964	259708	192328	235093	272355
247	indolelactate	Amino Acid	Tryptophan Metabolism	18349	LC/MS Neg	100000463	2286	204.067	92904	832-97-3	C02043	HMDB00671	119658	125265	104242	77182	91204	39855	69570	49670	98614	113812	109495	98734	53817	93323	95221	83628	89987	93914	68619	67516	82256	68958	74900	50276	141484	111917	103858	131991	132579	139845	121882	133612	178511	155410	160466	141684	142106
3576	inosine	Nucleotide	Purine Metabolism, (Hypo)Xanthine/Inosine containing	1123	LC/MS Neg	361	1602.1	267.073	6021	58-63-9	C00294	HMDB00195	3580335	3078895	3514311	3232367	3086333	3340233	3.67659e+06	3492174	4412820	4298635	4718024	4783354	4493221	4965321	4334514	4310910	5422524	5082872	4651889	5096567	4632898	4320161	4559098	4505289	2618025	2713664	2827938	3014119	3590685	4.01301e+06	3582866	3704075	4553072	4758092	3823338	3.74885e+06	3422167
3575	inosine 5'-monophosphate (IMP)	Nucleotide	Purine Metabolism, (Hypo)Xanthine/Inosine containing	2133	LC/MS Polar	362	4267.7	347.04	8582	4691-65-0	C00130	HMDB00175	16698472	15380329	15015666	9048418	7765987	8902817	11052853	9094511	12504110	10655804	13016689	10802915	11299897	12002054	10124773	7147349	11020738	9887087	7657052	10933006	8962323	8601941	8945489	6.90894e+06	32963628	27858902	27104608	25652218	15746053	16574907	13379912	14782859	15362574	16372098	13551787	13808655	6158564
335	isobutyrylcarnitine (C4)	Amino Acid	Leucine, Isoleucine and Valine Metabolism	33441	LC/MS Pos Early	100001055	2810	232.154	168379	25518-49-4		HMDB00736	4300343	3.94655e+06	4359931	3606311	3888521	3681512	4266480	3528872	4402706	3.78773e+06	4109166	4551001	3.78111e+06	3.94211e+06	3490804	3780946	3964732	3670719	3312862	3.97032e+06	3419821	3136350	2988585	3132713	4212328	4414446	4785584	4206614	3508867	4157742	3894622	3.73678e+06	4.13446e+06	4318361	3585762	3286759	3555410
304	isoleucine	Amino Acid	Leucine, Isoleucine and Valine Metabolism	1125	LC/MS Pos Early	376	2800	132.102	6306	73-32-5	C00407	HMDB00172	814564800	799935168	757309952	845667712	766437248	717331200	793963136	732295424	875933504	825266112	834141312	853141504	748862464	816859328	809546560	782182336	786504768	853167488	753689792	766698880	871605312	783129792	803642560	747064896	803748416	778878976	798642112	808418496	755906432	772969984	759305984	802251456	841154624	843153984	778305472	715950912	769798208
720	isoleucylglycine	Peptide	Dipeptide	40008	LC/MS Neg	100003169	1992	187.109	342532	868-28-0		HMDB28907	89628			92362	103739				87573	102734	74762		56679		81260		104509			84693	90315		64402	64347	95867	78810	124059		136497		78799	77610		69869			109153
281	isovalerylcarnitine (C5)	Amino Acid	Leucine, Isoleucine and Valine Metabolism	34407	LC/MS Pos Early	100001393	3085	246.17	6426851	31023-24-2		HMDB00688	1628991	1.42832e+06	1.35013e+06	1.49996e+06	1564726	1492997	1659792	1.50853e+06	1397639	1350103	1376872	2010596	1544804	1237699	1142994	1693427	1429408	1332398	991386	1426758	1.38976e+06	1238117	1112138	1063774	1.42216e+06	1510089	1.72586e+06	1347868	1306719	1554332	1453914	1739433	1288386	1.49416e+06	1301400	1193121	1216435
280	isovalerylglycine	Amino Acid	Leucine, Isoleucine and Valine Metabolism	35107	LC/MS Neg	100001452	1950	158.082	546304	16284-60-9		HMDB00678	349009		539907	669079	413333	551738	704742	643559	678396	691861	673522	670625	637159	698981	664685	750865	648175	661288	722485	796933	545575	451672	504096	739034	320703	436670	417487	368972	339767	505778	165893	312747	306428	228412	285293	253738	338616
225	kynurenine	Amino Acid	Tryptophan Metabolism	15140	LC/MS Pos Early	100000265	2739	209.092	161166	2922-83-0	C00328	HMDB00684	317984	332831	363856	198685		301319	274943		371311	249044		159516	281970	272082	191710	310670	236288	281759	259412		228927			232534	292681	464388	438489	260219	218381		274761	245701	167921	275750	225040	204158	136555
1032	lactate	Carbohydrate	Glycolysis, Gluconeogenesis, and Pyruvate Metabolism	527	LC/MS Neg	482	681.6	89.0244	612	79-33-4	C00186	HMDB00190	98551952	96215440	110514760	76408080	73534968	73354136	93137504	80574656	144811120	149232400	160406544	135495728	142801856	166195824	161068544	141875584	153219952	158920064	143690976	163589152	197774816	176725520	198118944	170160528	253354320	202118096	207124000	217010608	213025440	197623440	181136832	186800080	474190816	503751296	448735968	448888576	565937024
2637	lactosyl-N-nervonoyl-sphingosine (d18:1/24:1)*	Lipid	Lactosylceramides (LCER)	57370	LC/MS Pos Late	100015620	3778	972.735					224745	208346	300657	274633		162660	230613	175757	384874	200506	267173	277098	260949	286415	319059	184833	254104	224095	136809	258938	338639		259673	234601	294373	409839	338501	436878	255252	345024	276245	403877	321001	534607	386834	228100	349986
2633	lactosyl-N-palmitoyl-sphingosine (d18:1/16:0)	Lipid	Lactosylceramides (LCER)	53010	LC/MS Pos Late	100009030	2527	862.625		4201-62-1			10931290	9553401	9939375	9853458	10227609	9777744	10991742	10219701	10756864	9803959	10261820	10263516	10492732	11098988	10943283	10691669	10685654	10318968	9861224	10274920	11119493	10205332	10528541	10596593	9670017	10092381	10907757	10300676	10028071	10096249	9713802	11157569	10781766	10803907	10315915	10416178	9873469
370	lanthionine	Amino Acid	Methionine, Cysteine, SAM and Taurine Metabolism	42002	LC/MS Pos Early	100003892	1730	209.059	98504	3183-08-02			427690	737051	994767	764132	993806	623172	975551	521731	650961	578567	893002	532537	388313	703809	885576	817289	560029	767464	573187	492540	624063	477610	660735	421557	537343	311105	382798	522049	1101129	1296435	1071539	507525	628380	607271	808665	352032	476775
1566	laurylcarnitine (C12)	Lipid	Fatty Acid Metabolism(Acyl Carnitine)	34534	LC/MS Pos Late	100001392	1235	344.28	10427569	25518-54-1		HMDB02250	875378	768795	857119	639308	618606	661300	774273	689216	724817	709899	661510	613821	501000	507678	545623	503600	517876	577809	376658	436217	611850	426749	504935	433563	610477	775216	694384	686830	559654	632824	490215	545890	612619	519907	416778	425167	522219
268	leucine	Amino Acid	Leucine, Isoleucine and Valine Metabolism	60	LC/MS Pos Early	397	2864	132.102	6106	61-90-5	C00123	HMDB00687	625544064	648356480	628153856	664550336	606715328	538349504	675918080	600992064	722044096	637984320	681195904	759033664	600011264	646779776	664678592	671865152	677737472	688145856	639343360	613768384	740849280	636198912	685394688	594174400	632108160	599199488	669917952	679981504	645496064	653576192	602140416	692064000	734438336	748427776	695722816	642670912	823585408
2654	lignoceroyl sphingomyelin (d18:1/24:0)	Lipid	Sphingomyelins	57330	LC/MS Pos Late	100006298	3437	815.7		60037-60-7			391181632	337660576	339711168	342917088	321472832	324468128	397046048	367754880	413051488	363962848	391647744	411283104	386298624	430373696	386796928	411930336	390040992	379337728	314480352	402271840	445301152	338180128	381311936	391571072	363219328	373128640	374970496	404194080	344950752	390826016	331515040	407293824	438897952	438974272	380224064	388446144	371079680
1602	lignoceroylcarnitine (C24)*	Lipid	Fatty Acid Metabolism(Acyl Carnitine)	57515	LC/MS Pos Late	100015834	1603	512.467					923262	806997	931670	783942	570095	662065	711880	757541	750387	732585	717632	725408	677148	758075	566056	697029	689349	560846	498867	598325	634684	498913	657296	637781	763240	750505	851796	904906	691064	762755	627947	726009	797646	733428	608370	699808	654417
1326	linoleate (18:2n6)	Lipid	Polyunsaturated Fatty Acid (n3 and n6)	1105	LC/MS Neg	180	5535	279.233	5280450	60-33-3	C01595	HMDB00673	19702808	23052188	20959256	24200632	26179940	19195088	23565776	19179748	25683978	34952724	25878038	21915458	16652365	26643642	23665480	24032886	20901238	26054292	21649964	23173278	23369022	21609044	23396068	19469232	24848710	24995958	25278652	30812764	27849048	25153540	21691536	20973524	33370570	24909678	22483144	21447916	25864230
1328	linolenate (18:3n3 or 3n6)	Lipid	Polyunsaturated Fatty Acid (n3 and n6)	34035	LC/MS Neg	100001337	5450	277.217	5280934		C06426	HMDB03073	6032941	6627009	6.89201e+06	7006125	7718838	4976834	6169230	5013659	6295143	8.20066e+06	8306475	6143352	4307228	6.81504e+06	7722417	6317845	6.68854e+06	8077685	5977213	6.4345e+06	6986891	5731396	7.30894e+06	4442074	7.2716e+06	5944835	5966794	7258163	8007186	7249021	6299917	5214619	8403253	5661896	5844834	4911371	5912997
1573	linolenoylcarnitine (C18:3)*	Lipid	Fatty Acid Metabolism(Acyl Carnitine)	57511	LC/MS Pos Late	100015831	1310	422.326					3129495	3218179	3094047	3038867	2371121	2828124	2982529	2791525	2.83568e+06	2217047	2220101	2655489	1.92065e+06	2330840	2061640	2855727	2002455	1893313	1770401	1823526	2019086	1505402	1902388	1746220	2.67275e+06	3202507	3516826	3165062	2637063	2745748	2470125	3061095	2783349	2.71421e+06	2444738	2273826	2309137
2529	linoleoyl-arachidonoyl-glycerol (18:2/20:4) [1]*	Lipid	Diacylglycerol	54955	LC/MS Pos Late	100010922	2590	658.541				HMDB07257																									1314226	317247	1295725	669777	662598	450362	399662	513690	852267	971216	650068	751590	1102965
2530	linoleoyl-arachidonoyl-glycerol (18:2/20:4) [2]*	Lipid	Diacylglycerol	54956	LC/MS Pos Late	100010923	2650	658.541				HMDB07257																									2902594	2280686	2766758	2925078	1.92617e+06	2364281	1.87255e+06	2283647	3422567	4013387	2632107	2535338	4506727
1572	linoleoylcarnitine (C18:2)*	Lipid	Fatty Acid Metabolism(Acyl Carnitine)	46223	LC/MS Pos Late	100003151	1430	424.342	6450015	36816-10-1		HMDB06469	44521972	41204488	43239872	40645504	33685252	34858948	41387732	35430024	32543578	29202118	33335386	35032696	25268176	29990236	27849056	29585294	26421614	27209778	22633910	26619132	26982130	21928504	24392612	24313940	36436464	41997560	45597180	46340904	31371106	36296740	27478288	35858252	34712380	32839796	27104044	27591444	27710696
1627	linoleoylcholine*	Lipid	Fatty Acid Metabolism (Acyl Choline)	57463	LC/MS Pos Late	100015760	1388	366.337							144513	141712					102347	162967	146082	182182	138103	141113	173950	149719	161996			171768	147052		163606	154105			129687	99600				136197	178817	178838	127880
2522	linoleoyl-linolenoyl-glycerol (18:2/18:3) [2]*	Lipid	Diacylglycerol	54964	LC/MS Pos Late	100010927	2478	632.525				HMDB07250																										286660	337078	374854				120184	226611	345007	311039	385002	609937
94	lysine	Amino Acid	Lysine Metabolism	1301	LC/MS Pos Early	407	2850	147.113	5962	56-87-1	C00047	HMDB00182	66521456	72415568	69118200	67266472	67392192	59673704	67784056	58685392	78964312	75139944	74573432	76231088	63967520	70588696	74017328	68227496	69901360	75068920	69210224	69077928	79377304	71634792	71958464	63647988	75767024	70636976	74709312	73245072	73195088	71670008	71498448	73465784	101256336	105380584	95343808	91579880	117801400
1230	malate	Energy	TCA Cycle	1303	LC/MS Neg	409	615.6	133.014	525	6915-15-7	C00149	HMDB00156	112934480	105257072	107496424	64845768	60903952	63057940	70675928	57151084	75808592	73829808	78239208	73473752	70147040	76710056	73718552	74800928	73126360	74568200	63419936	75466208	83572344	78557768	79618144	85425064	146888288	150366672	166290544	170381056	139813616	156506976	154435712	163161872	226043328	231139040	220549056	216495520	281002048
1246	malonylcarnitine	Lipid	Fatty Acid Synthesis	37059	LC/MS Pos Early	100001526	2086	248.113	22833583	853728-01-5		HMDB02095	172019	183758	288366	163376	232261	185524	328463	225187	301720	249219	228877	261111	233588	370640	316573	320481	260307	243935	178213	225710	256355	219570	163120	257249	252622	190513	266066	219295	184736	300709	158627	230155	261076	240949	271890	183327	173094
1134	mannitol/sorbitol	Carbohydrate	Fructose, Mannose and Galactose Metabolism	46142	LC/MS Polar	100001740	2320	181.072	5780		C00794	HMDB00247	17660708	16084257	14218606	38101832	34840664	35641408	40679668	51708880	52995464	51851032	54188272	61663240	63790280	72206648	72984640	67977696	69304304	68120416	64867036	64953932	77265104	70861184	75772136	63536292	11029280	10175498	11423185	11550116	13090751	12457328	10347381	10706930	13593863	10970634	8983311	9012170	7.95123e+06
4258	mannonate*	Xenobiotics	Food Component/Plant	62864	LC/MS Polar	100003695	2736	195.051	3246006	642-99-9			252967648	264704128	228100816	223364112	207725744	208949456	231557536	219957776	230840272	233504576	247529856	263584752	219852256	242252704	230680848	222763280	225209520	230471440	205689600	234908912	227465072	196656992	212838304	195186528	235903184	227034048	251659392	291509408	221011552	229136464	214626272	214558400	275623328	264715328	212258944	242145456	195679616
1135	mannose	Carbohydrate	Fructose, Mannose and Galactose Metabolism	584	LC/MS Polar	803	2200	179.056	18950	3458-28-4	C00159	HMDB00169	3869896	2.87571e+06	3446946	2582323	3111504	2126881	3379912	2509421	2346532	2309330	3618335	3747025	2942504	2399348	2534387	2373395	2327176	2245405	2.66212e+06	3346787	2163417	1.91067e+06	2.08874e+06	1827515	2.73782e+06	2361381	2763510	3242736	3398380	3524846	3169812	2234552	3499263	4063831	3566206	3.39331e+06	3.11458e+06
1136	mannose 6-phosphate	Carbohydrate	Fructose, Mannose and Galactose Metabolism	1469	LC/MS Polar	294	4510	259.022	439198	70442-25-0;104872-94-8	C00275	HMDB01078	77889	77164	86772	155286	181059	223433		184659	277368	244072	391137	384116	88388	238470	251481	331612	323722	477975	194541	288938	396873	513146	380267	295484	231036	187368	290807	351129	213005	236013	274730	222957	729977	551333	648526	673529	998618
1281	margarate (17:0)	Lipid	Long Chain Fatty Acid	1121	LC/MS Neg	891	5731	269.249	10465	506-12-7		HMDB02259	26307366	21308088	26331892	27149880	28096400	17280288	18677708	18561920	23357250	35431332	30102778	21163160	17032188	30791864	27797056	20724648	28051024	32281060	22223564	30015580	27601810	19541096	28400756	24824848	29227800	18854076	19617162	26606812	28566508	26595058	23203884	17885732	34148672	20733928	28312540	19650124	21434952
1603	margaroylcarnitine (C17)*	Lipid	Fatty Acid Metabolism(Acyl Carnitine)	57512	LC/MS Pos Late	100004054	1424	414.358		106182-29-0		HMDB06210	33780640	29553756	27981804	29065628	28051016	33325160	35740288	34337248	37787824	37490312	36942360	38333640	34174272	37503732	34489444	38313452	36934132	37028104	31232916	35175560	38436836	31923164	33171002	33109952	28538038	30088324	30127672	29732530	29072316	31462704	26792436	32284020	33782468	34330708	28435584	28279728	31044100
341	methionine	Amino Acid	Methionine, Cysteine, SAM and Taurine Metabolism	1302	LC/MS Pos Early	415	2526	150.058	6137	63-68-3	C00073	HMDB00696	184345424	192670208	195533968	199050608	192446544	173704576	201234192	186048400	209627888	206579792	208054256	220516384	188176560	194570144	216285248	197833648	195500576	207001696	184079232	188411760	213891344	183444768	198449664	177206832	204575072	193057024	212922112	210208784	195294320	212374800	193634400	209975712	217177408	208314944	198520384	180281712	214939408
346	methionine sulfoxide	Amino Acid	Methionine, Cysteine, SAM and Taurine Metabolism	18374	LC/MS Pos Early	100000039	1272	166.053	158980	3226-65-1	C02989	HMDB02005	11489141	12628961	11656398	13551822	12721688	12428357	14894721	12563136	14060824	14874130	12905955	13339296	11843857	14032096	14324356	13996259	14595296	17391452	14394182	12422066	14280850	13652535	13189515	11928172	11264210	11360066	11565944	11329561	9730061	10469614	9473881	10602984	11378236	10876980	10942100	9763983	9374202
3726	methylphosphate	Nucleotide	Purine and Pyrimidine Metabolism	37070	LC/MS Polar	100001805	3760.1	110.985	13130	7023-27-0		HMDB61711	506476	578993	428907	514145	430002	523678	720869	573027	653561	623283	676859	711586	672389	635310	518035	578217	662461	595631	651639	723800	601564	599324	659727	567526	605471	618942	971070	641451	478186	509756	451278	531539	990794	1411658	639688	745957	688638
2722	mevalonate	Lipid	Mevalonate Metabolism	39583	LC/MS Neg	30	860	147.066	439230	96949-03-0	C02104	HMDB00227	44502660	47838240	48476372	44779916	39366240	35816000	42369028	36323316	43518436	47102196	46978416	43342772	37309632	42204084	42074300	40817220	41585624	45713148	37749540	38271180	42024628	38848048	40235272	35568504	46090724	45284400	50585288	52536068	36499592	40005168	38021024	38068896	44824296	44036824	38203500	36405948	38852072
2723	mevalonolactone	Lipid	Mevalonate Metabolism	48118	LC/MS Pos Early	100000772	1375	131.07	10428	674-26-0		HMDB06024	94306488	83533416	111790592	97731352	93431904	75508920	99165512	75916448	92033600	106703192	89707888	87830008	76947496	90000528	92054512	84743720	89342056	91560192	81008816	79314872	89595112	79733440	87624240	71846496	108106040	113158072	116708520	100541800	96330288	92330688	82700752	80133680	90728992	86116416	74264800	73221448	82264008
1831	myo-inositol	Lipid	Inositol Metabolism	1124	LC/MS Polar	363	3506.3	225.062	892	87-89-8	C00137	HMDB00211	6135767	18155938	7044688	8988555	7273949	5696767	6335090	8217494	13575808	17327936	10602101	16419164	9597108	7634928	9207395	6980560	9310630	8376561	14848082	12193508	7470465	10084635	7448008	7625034	5611983	9087791	9619300	10633817	6422394	7067758	6.71655e+06	7.5178e+06	10523031	19291804	8900776	17999556	8782615
1577	myristoleoylcarnitine (C14:1)*	Lipid	Fatty Acid Metabolism(Acyl Carnitine)	48182	LC/MS Pos Late	100006051	1316	370.295	90659872	889848-55-9			1350992	1138370	1365101	1372560	968782	1061285	1165281	1.00178e+06	959453	863912	843308	902995	698752	822759	766600	785972	808101	708972	552882	649455	768094	638151	588683	583205	912899	1084039	1230549	1156115	780494	852056	695939	854657	801306	776400	615799	565100	660056
2644	myristoyl dihydrosphingomyelin (d18:0/14:0)*	Lipid	Dihydrosphingomyelins	57365	LC/MS Pos Late	100009038	2060	677.559				HMDB12085	2867155	2655013	2383313	2300904	2424192	2686812	3106203	2785379	3161002	3102558	3153540	3212852	3064387	3595884	3179757	3429650	3553056	3235963	2699770	3.11671e+06	3.42604e+06	2799750	3284779	3241510	2727498	2669679	2822631	3101349	2694539	3248284	2621560	3.20706e+06	3.67461e+06	3658631	3009908	3073153	3480887
1567	myristoylcarnitine (C14)	Lipid	Fatty Acid Metabolism(Acyl Carnitine)	33952	LC/MS Pos Late	100001270	1350	372.311	6426854	18822-89-4		HMDB05066	9695470	8893810	8532010	9158996	7.88354e+06	8611725	9699777	8793741	8708658	7612954	7.66687e+06	9009666	6600660	7.3869e+06	7173387	8051500	7341435	6815835	5995339	6285366	6691999	5642406	5859407	6197630	7.72044e+06	8602414	9824725	10512478	7220210	8157998	7270555	8416285	7.91464e+06	7523702	6513486	6634299	6609149
439	N(1)-acetylspermine	Amino Acid	Polyamine Metabolism	32360	LC/MS Pos Early	1200	3356	245.234	916	77928-70-2	C02567	HMDB01186	244245	177576	240029	165115	125476	219834	133235	140774	110533	118521	96313			142289	102716	179103	85364		85997		86342			132451	140600	251003	227406	171385	191456	196313	203442	115276	153915	159349	108339	91261	106079
2573	N-(2-hydroxypalmitoyl)-sphingosine (d18:1/16:0(2OH))	Lipid	Ceramides	57697	LC/MS Pos Late	100015642	2692	554.514		34839-02-6			1337040	1202576	1217605	1152513	1082977	1202707	1484716	1217644	1438737	1.63062e+06	1415099	1604271	1301677	1505395	1.57833e+06	1428198	1428228	1175808	1169931	953600	1440891	1191369	1252863	1358825	1183546	1.40361e+06	1.56855e+06	1281644	1172707	1378721	1242426	1544155	1355486	1590963	1213024	1398054	1633119
123	N,N,N-trimethyl-5-aminovalerate	Amino Acid	Lysine Metabolism	57687	LC/MS Pos Early	100015962	2186	160.133					81216656	72810600	72304592	68545872	66863016	65904160	78467296	70586288	80207520	80882928	81055104	88649464	76045448	84849992	79068968	82387368	79141344	79628440	74607752	75904328	78591064	83664080	75212016	69703352	76478344	73694792	81290616	72556728	69519000	84160888	74434216	72969864	86957440	84562096	76223824	70133184	67454592
414	N,N,N-trimethyl-alanylproline betaine (TMAP)	Amino Acid	Urea cycle; Arginine and Proline Metabolism	62947	LC/MS Neg	100020217	1596	289.14					378533	342187	382845	358226	293763	345985	382767	357489	424200	367730	412402	441258	384812	451967	333588	403335	437149	442520	352955	371394	400832	363849	417558	361221	381127	343893	403476	415364	355557	413287	387037	387149	424224	421713	405013	384411	368716
104	N6,N6,N6-trimethyllysine	Amino Acid	Lysine Metabolism	1498	LC/MS Pos Early	189	2825	189.16	440120	23284-33-5	C03793	HMDB01325	29331900	28055140	28091096	26267316	26098332	26799612	30206232	24283384	31903958	29982428	29012164	29707124	27458178	31142836	30640366	30055628	30016688	31205654	26575148	27289264	29321324	28154420	26792496	25390952	33750072	35190472	35909576	30835762	33080948	36595080	34047720	34756340	40224764	41343040	34125736	32933990	38207368
102	N6-methyllysine	Amino Acid	Lysine Metabolism	62860	LC/MS Pos Early	100003415	2831	161.128	164795	1188-07-4	C02728	HMDB02038	2130549	1882185	1840260	1547448	971105	1205294	1297766	1087821	1.03362e+06	774582	702112	794581	559155	524533	598096	550681	414721	357881	371878	381513	286907	330703	185551	249845	2611195	2662417	2808640	2224682	1460939	1787152	1379634	1499335	1.03872e+06	1261155	919953	1132610	818857
30	N-acetylalanine	Amino Acid	Alanine and Aspartate Metabolism	1585	LC/MS Polar	1110	1564.8	130.051	88064	97-69-8	C02847	HMDB00766	427148	437105	386936	343638	386936	362810	330463	337701	360935	427886	331326	445658	405073	401954	433918		384439	350260	298835	408738	388948		334339	363501	1.03711e+06	1002184		1148767	1188473	1252922	1167206	1264870	2.08458e+06	1950016	1.72226e+06	1760682	2234781
398	N-acetylarginine	Amino Acid	Urea cycle; Arginine and Proline Metabolism	33953	LC/MS Pos Early	100001266	2245	217.13	67427	155-84-0	C02562	HMDB04620	871159	1126229	998195	1143265	1303196	963257	1143218	889864	1266095	1372589	1156354	1089853	929530	1233823	1318873	1175921	1078699	1396609	1184188	1012727	1199420	978142	1118496	799086	869554	736299	870280	936949	965760	1058267	1074604	923900	1155889	953656	934306	831992	1288536
39	N-acetylasparagine	Amino Acid	Alanine and Aspartate Metabolism	33942	LC/MS Pos Early	100001257	785	175.071	99715	4033-40-3		HMDB06028	1340603	1269937	1342131	1.74528e+06	1841107	1.79381e+06	1.74751e+06	1710662	1.61041e+06	2107084	1739656	1399470	1.76639e+06	1810934	1997832	2070974	1909445	2165337	2121494	1724067	1679699	1.62191e+06	1640278	1.84936e+06	1267384	974824	993738	886801	1322483	1375818	1388496	1642836	1614762	1307901	1335244	1204388	1404505
35	N-acetylaspartate (NAA)	Amino Acid	Alanine and Aspartate Metabolism	22185	LC/MS Neg	100000787	620.5	174.041	65065	997-55-7;997-55-7	C01042	HMDB00812	196207	185654		217811	191007	152905	214330	191671	248372	205174	170491	196099	207163	168039	258849	164083	232922	190500	161524	211872	202603	157767	139986	191893	94499	179091	169772	262331	105791	162045	110328	135962	199713	136659		138893
361	N-acetylcysteine	Amino Acid	Methionine, Cysteine, SAM and Taurine Metabolism	1586	LC/MS Pos Early	1107	1416	164.038	12035	616-91-1	C06809	HMDB01890	553854	644123	664830	744185	768360	642994	727942	731312	669009	1045242	939421	606404	491182	526762	802949	632354	562529	750407	591057	288772	456769	437109	522415	333890	844778	678689	724469	680888	1064246	873806	993216	720963	562017	585663	502242	448620	650756
1191	N-acetylglucosamine 6-phosphate	Carbohydrate	Aminosugar Metabolism	15107	LC/MS Polar	1213	4114	300.049	439219	102029-88-9	C00357	HMDB02817	149457	191345	147124	136552	124685	138171	144977	137294	162127	135885	163932	179329	150654	144223	160282	130449	168529	160453	133532	179326	169120	156980	131408	152720	128693	171659	149877	170828	153606	132835	136912	147563	202140	183867	148578	178694	151503
1212	N-acetylglucosamine/N-acetylgalactosamine	Carbohydrate	Aminosugar Metabolism	46539	LC/MS Pos Early	100006435	715	222.097	24139			HMDB00215	15351775	15502951	14786454	14269229	13782536	13927674	14622391	13769057	15594887	13801151	15356845	15165689	13535257	13754453	14312429	16036144	15004733	13603960	12794108	14611590	14266171	13623210	12604981	12705416	14680385	14155120	15178638	12941825	13231649	14911106	14177300	14363786	15606955	14929206	13069177	12463718	12588559
1209	N-acetylglucosaminylasparagine	Carbohydrate	Aminosugar Metabolism	48149	LC/MS Pos Early	1215	1212	336.14	123826	2776-93-4	C04540	HMDB00489	1098937	956812	1143784	1028934	1025551	1094377	1.15965e+06	981997	1177158	1204118	1086976	1.1527e+06	1146730	1127281	1129586	1193424	1138475	1075326	1023665	1040563	1066987	1084465	1017118	1148629	1251413	1305492	1337498	1128444	1117073	1221777	1319886	1230302	1201952	1274976	1083029	1135867	1165801
44	N-acetylglutamate	Amino Acid	Glutamate Metabolism	15720	LC/MS Polar	100000282	3106	188.056	70914	5817-08-03	C00624	HMDB01138	232726	256106	209032	209853	205226	240362	272273	349966	283065	325636	392328	396448	339256	266893	388456	409247	414998	419352	430374	463974	382520	373048	404845	398868	239728	292829	304839	331658	325182	323320	290690	307836	719851	628702	440412	450186	430349
45	N-acetylglutamine	Amino Acid	Glutamate Metabolism	33943	LC/MS Pos Early	100001253	845	189.087	182230	2490-97-3	C02716	HMDB06029	2108226	2222754	2280671	2156221	2366387	2114639	2748243	2.45116e+06	2.48466e+06	3023405	2974316	2202204	2414047	2755727	2971473	2739433	2596246	3090104	2711840	2207569	2311437	2694508	2474162	2338281	2090668	1579747	2117139	1676137	2480694	2247325	2402278	2.62719e+06	2225048	2086065	2210619	2786925	2600318
2	N-acetylglycine	Amino Acid	Glycine, Serine and Threonine Metabolism	27710	LC/MS Pos Early	100001006	826	118.05	10972	543-24-8		HMDB00532	292559	343195	415097	376362	427332	385070	473197	395693	514021	481753	477733	394022	450644	461053	487037	545707	511754	528607	506032	408503	407818	495626	521508	409321	541465	547130	634336	365631	807831	661311	797475	756309	1238782	1351303	1398090	1426796	1773478
68	N-acetylhistidine	Amino Acid	Histidine Metabolism	33946	LC/MS Pos Early	100001293	2065	198.087	75619	39145-52-3	C02997	HMDB32055	121142	211300	140815	221874	211262		309835	176623	282818	239741	248568	296345	281350	256845	290249	291647	285464	371485	247177	187777	267521	242696	244379	206277	225367	320706	356223	230033	263868	320782	277523	340943	350068	344815	293372	266773	349527
306	N-acetylisoleucine	Amino Acid	Leucine, Isoleucine and Valine Metabolism	33967	LC/MS Neg	100001276	2325	172.098	2802421	3077-46-1		HMDB61684	86467		76217		146659	117499	101949	103514	178756	124188	170782	137579	124742	128563	152588	178790	290136	210817	170877	106119	173456	134972	134550	124236	111627	107493	204438	91303	110182	173553	82870		206408		163944		68244
432	N-acetyl-isoputreanine*	Amino Acid	Polyamine Metabolism	62309	LC/MS Pos Early	100020487	2305	203.139					26596424	25903906	24937966	23862588	22862914	23529748	27823920	23798826	28362728	25543170	26434142	28074086	25434076	27810342	27274164	25973366	26126308	25429048	21802112	23899496	26164394	23623536	25938880	22024256	27116108	25662604	28124104	25573584	23603872	28260460	24835812	25572016	29624606	28478404	25462560	24195358	23489080
269	N-acetylleucine	Amino Acid	Leucine, Isoleucine and Valine Metabolism	1587	LC/MS Neg	1082	2400	172.098	70912	1188-21-2	C02710	HMDB11756	58275		97329		66228	51876	75770	154867	100481	118678	150435	79180	131633	98636	140859	153193	182962	121468	128241	117250	122453	79231	85280	91282			116060		56614	86475			133308		113556
342	N-acetylmethionine	Amino Acid	Methionine, Cysteine, SAM and Taurine Metabolism	1589	LC/MS Neg	1083	1787	190.054	448580	65-82-7	C02712	HMDB11745	1710760	1376109	1518079	1244987	1315589	1192155	1605912	1387018	1394650	1359275	1577046	1457434	1275142	1508515	1470283	1450086	1451524	1.45204e+06	1282290	1365683	1327086	1150405	1388414	1376821	3267400	3308829	3707544	3561679	2994835	3281605	3032567	3160873	5216889	4978559	4778113	4378656	5054030
347	N-acetylmethionine sulfoxide	Amino Acid	Methionine, Cysteine, SAM and Taurine Metabolism	45428	LC/MS Pos Early	100005463	880	208.064	193368	108646-71-5			126405	100058	131416	115602	124749	143353	200498	151750	274463	196820	143883	181656	214565	170840	230533	251234	214248	278207	237358	170210	173185	170931	191228	205245	458383	372129	456414	234571	372358	394844	424656	414857	602089	627892	666257	461470	709537
1198	N-acetylneuraminate	Carbohydrate	Aminosugar Metabolism	32377	LC/MS Polar	1162	3072.6	308.099	439197	131-48-6	C00270	HMDB00230		93721					34914							74007	60366	55928				47290			43453	45527		108433	96071	120900	70228			62628	135033	109636		89571	99895
125	N-acetylphenylalanine	Amino Acid	Phenylalanine Metabolism	33950	LC/MS Neg	100001256	2597	206.082	74839	2018-61-3	C03519	HMDB00512	28668	40980	54735	57773	81337	46322	72046	83062	93631	83757	87446	72930	85053	98214	93249	76455	103918	111949	93175	101497	80808	77438	101893	89559	56564	49110	44832	62477	55470	89352	48219	54784	65809	75937	77117	66844	78704
10	N-acetylserine	Amino Acid	Glycine, Serine and Threonine Metabolism	37076	LC/MS Pos Early	100001851	800	148.06	65249	97-14-3		HMDB02931	347121	196725	376519	310273	323461	208614	755664	316930	438074	386084	286719	272396	286087	376261	336378	354669	337288	325384	366375	283457	273842	284944	317956	348246	2626452	2313849	2450753	2068125	2067641	2150517	2.05749e+06	2656807	3261668	3229816	3.13877e+06	2790385	5139373
17	N-acetylthreonine	Amino Acid	Glycine, Serine and Threonine Metabolism	33939	LC/MS Neg	100001274	821.6	160.062	152204	17093-74-2		HMDB62557	780395	768178	598064	794145	602514	529594	883053	694701	600903	771555	374205	755210	562087	383696	524921	533817	477689	613751	515252	380390	456486	396227	399533	454959	855179	933171	1067070	1.01471e+06	753028	660245	778466	898415	834801	841423	752824	756185	824344
327	N-acetylvaline	Amino Acid	Leucine, Isoleucine and Valine Metabolism	1591	LC/MS Neg	1084	1704	158.082	66789	96-81-1		HMDB11757															77549		106323	114916							81971	58489	126853		118335	97199	110246		227860	210638	181094	182939	270741
2583	N-behenoyl-sphingadienine (d18:2/22:0)*	Lipid	Ceramides	57372	LC/MS Pos Late	100015624	3911	620.598					36599604	32458618	31263354	30201734	32242828	32998104	37564320	31801782	38089552	35620288	37005032	38448232	35138472	36691684	36035072	37553340	36255664	33591052	30525536	34732864	38214652	32079472	35172808	36655544	34491668	34233704	36756840	35492988	31704716	36097448	29837864	36250328	38795296	41014784	33434696	36357552	36032148
3655	N-carbamoylaspartate	Nucleotide	Pyrimidine Metabolism, Orotate containing	1594	LC/MS Polar	1108	3800	175.036	93072	923-37-5	C00438	HMDB00828	2023272	3341965	2070269	1155723	892221	1555155	1673835	1332379	2.00966e+06	2037172	1600617	1.88358e+06	1553232	764489	663457	951443	1110226	940406	1364734	1073882	638405	1.0388e+06	621481	806584	1.98148e+06	2936445	2725531	2235346	1534188	1396936	1381899	2152399	2378635	3605018	1906504	3265406	4.1076e+06
403	N-delta-acetylornithine	Amino Acid	Urea cycle; Arginine and Proline Metabolism	43249	LC/MS Neg	100004523	858	173.093	9920500				185676	231680	175043	146085	112764	101811	150762	180030	166893	221653	160641	188033	151627	140541	121070		108169	78434	141783	82836	104200		35692	117308	178488	192346	216162	166855	98632	143505	162219	172215	176935	223900	143539	203178	137828
343	N-formylmethionine	Amino Acid	Methionine, Cysteine, SAM and Taurine Metabolism	2829	LC/MS Neg	194	1543.8	176.039	439750	4289-98-9	C03145	HMDB01015				83355	98062	87274	133463	130127	112576	100825	111293	146305	159635	114790	129116	146835	158397	159128	199315	156219	103469	123570	129232	142203			54763				57156	71324
195	N-formylphenylalanine	Amino Acid	Tyrosine Metabolism	48433	LC/MS Neg	100006056	2360	192.067	759256	13200-85-6			290738	304710	322280	416180	376029	310426	447047	490666	529143	489008	509071	461736	493382	480020	471154	514319	586125	619914	566152	628862	554545	426248	504416	534437	392813	283740	292186	308937	306137	314808	281059	302317	368411	337082	386166	345078	414372
3747	nicotinamide	Cofactors and Vitamins	Nicotinate and Nicotinamide Metabolism	594	LC/MS Pos Early	432	1942	123.055	936	98-92-0	C00153	HMDB01406	178222000	175926240	192888112	182726224	169520592	183154208	192346512	173310144	204931104	211789168	191731312	186792496	215201200	197837472	189241584	197328832	200978336	187620528	189561312	188051024	185115664	200986208	183610928	201472944	241123104	236884080	237556416	207916160	253187440	242529504	239368720	232762256	296367648	285006080	248169056	286455040	284333376
3751	NAD+	Cofactors and Vitamins	Nicotinate and Nicotinamide Metabolism	5278	LC/MS Neg	1310	1434	662.102	5893	53-84-9	C00003	HMDB00902	2368511	2321321	2416036	1918593	3235273	2682794	3045731	2448910	1.38527e+06	1683871	2180842	2051169	2111485	3004751	3671234	2.81329e+06	3220733	3647623	2638409	2148662	3.44877e+06	2859768	3222889	2294699	1232083	1189184	1251710	1548303	1775291	2774047	2.64376e+06	2421658	1556106	1595533	1.3347e+06	728113	3.54532e+06
3752	NADH	Cofactors and Vitamins	Nicotinate and Nicotinamide Metabolism	31475	LC/MS Neg	428	1540	664.117	439153	58-68-4;606-68-8	C00004	HMDB01487	246771	152234	172042	152902	312113	238905	155928	128635		75532	159612			211617	268320	99115	380727	307982	235858	138918	156462	198895	154672					51042				105655
3749	nicotinamide ribonucleotide (NMN)	Cofactors and Vitamins	Nicotinate and Nicotinamide Metabolism	22152	LC/MS Pos Early	1312	766	335.064	14180	1094-61-7	C00455	HMDB00229	1602743	1871304	1619400	1221421	1668854	1678342	1979378	1615583	1287302	1445741	1496414	1770457	1631669	1887576	2206734	2582132	2017355	1744078	1787664	1511703	2617448	2621492	2283242	2484064	843907	1147188	1171789	1229398	1609312	2018743	2027538	2306965	2212254	2169400	2277572	1457257	3195554
3750	nicotinamide riboside	Cofactors and Vitamins	Nicotinate and Nicotinamide Metabolism	33013	LC/MS Pos Early	100001310	2040	255.098	439924	1341-23-7	C03150	HMDB00855				122839			85970	203514	282263	242433	218819	269089	390704	598782	500989	509835	528982	578595	486367	368095	747317	647685	658736	424892								68704	126162	114675			171977
3756	nicotinate adenine dinucleotide (NAAD+)	Cofactors and Vitamins	Nicotinate and Nicotinamide Metabolism	15725	LC/MS Neg	100000118	1200	663.086	25246170	6450-77-7;104809-30-5																											189157	196332	202401	174218	157514	194719	150916	149701	275734	260931	233039	218150	322583
3746	nicotinic acid mononucleotide (NaMN)	Cofactors and Vitamins	Nicotinate and Nicotinamide Metabolism	32461	LC/MS Pos Early	100001058	648	336.048	5288991	321-02-8	C01185	HMDB01132																									2967311	3049486	3906566	3287245	3243099	3.93827e+06	3962271	3.99909e+06	5152631	6186850	5274318	4595364	8984323
1293	nonadecanoate (19:0)	Lipid	Long Chain Fatty Acid	1356	LC/MS Neg	892	6068	297.28	12591	646-30-0	C16535	HMDB00772	4359794	3503565	4109369	3724943	4181850	3630496	3929785	3455361	4027862	4978684	4662110	3868701	3601804	4914085	4414789	4019793	3944193	3900182	3646014	4370814	4411041	4.06848e+06	4247165	3869680	4528123	3741092	4.17212e+06	3612767	4525266	4685627	3361885	3689897	4445275	4449780	4.12459e+06	3361853	4.06455e+06
2593	N-palmitoyl-heptadecasphingosine (d17:1/16:0)*	Lipid	Ceramides	57430	LC/MS Pos Late	100015731	2645	524.504					3998422	3569549	3691381	3481322	3707538	4055366	4217043	3967164	4163843	4065692	4105077	3907067	4119967	4923420	4089866	4674109	4232157	4259524	3782733	4029270	4655919	3829208	3865796	3894920	4661064	4391017	4489182	4533837	4338412	4720648	4153430	4751119	5093150	5595450	4827630	4497726	4610418
2572	N-palmitoyl-phytosphingosine (t18:0/16:0)	Lipid	Ceramides	62881	LC/MS Pos Late	100019761	2632	556.53	10506988				802406	688524	685385	674152	602968	687156	779455	658090	801076	714996	726742	848461	728156	832534	858000	808654	684219	751312	647645	815252	917994	707566	719150	758440	772675	634528	765990	876361	713543	642178	628146	886820	915236	953848	763521	857715	742555
2581	N-palmitoyl-sphingadienine (d18:2/16:0)*	Lipid	Ceramides	57416	LC/MS Pos Late	100015609	2490	536.504					1856315	1867561	1784112	1410443	1833730	2103795	2208843	1803424	2252400	2048155	1650459	2416195	2156072	1972330	2145059	2113827	1942082	2060661	2134892	1674260	1945752	2074693	1845265	2363582	2253507	2676346	2.66324e+06	2016989	2150216	2251358	2446098	2691151	2024165	3141463	2148254	2677932	2841562
2563	N-palmitoyl-sphinganine (d18:0/16:0)	Lipid	Dihydroceramides	52604	LC/MS Pos Late	100009028	3090	540.535	5283572	5966-29-0		HMDB11760	6665666	6006050	6144861	6215088	6130755	6411855	7101742	6701268	7712717	6981497	7213027	7429078	6866509	7565663	7209820	8254021	7424071	7.25496e+06	6385084	7773266	7957500	7141844	7546826	7381801	6839320	6916143	6898351	7530474	6463382	7001405	6354565	6984655	8292676	8.05657e+06	7.38458e+06	7.41965e+06	7.33183e+06
2571	N-palmitoyl-sphingosine (d18:1/16:0)	Lipid	Ceramides	44877	LC/MS Pos Late	1518	2893	538.519	5283564	24696-26-2		HMDB04949	63265060	56221828	58111460	60301208	56132328	52264336	57504644	59613808	60297880	57839656	64384420	56775140	56891388	63482244	63652460	57679292	65950836	59257672	47371104	61672748	64921172	48515888	59750092	53874524	70384984	62318076	60790348	68067504	68368848	67739640	65283568	60158200	76721952	68344512	66288408	60687624	65844656
2718	N-stearoyl-phytosphingosine (t18:0/18:0)*	Lipid	Sphingosines	63038	LC/MS Pos Late	100021237	3020	584.561	9898642				330631	312426	231536	265993	165462	181020	338100	181067	333657	253246	249107		298734	405198	293860	283713	299563	287911	265210	268665	308478	298457	283984	254401	223821	214328	221602	300068	273939	334203	191130	297354	280463		221756	157390	160543
2582	N-stearoyl-sphingadienine (d18:2/18:0)*	Lipid	Ceramides	57417	LC/MS Pos Late	100015632	2846	564.535					5336689	4850179	5171804	5239845	5103312	4656982	5196642	5487736	5414907	4847012	5.55839e+06	5075292	4967487	5689090	6056595	5128127	5.97774e+06	5207368	4338826	5.96186e+06	5732776	4565647	5506729	5038559	6325375	5590532	5490398	6282380	5919628	6371026	5720919	5543273	7016067	6690953	6156961	5577276	5665236
2564	N-stearoyl-sphinganine (d18:0/18:0)*	Lipid	Dihydroceramides	1759	LC/MS Pos Late	922	3526	568.566	5283573	2304-80-5			12569018	11798202	11158359	11323958	11555123	12221972	12642774	12981047	14678828	12972503	14453233	14823180	13357599	16049883	14734821	15087236	16178849	15265470	12255647	15361961	16751901	13215816	15007030	14586174	12166361	11712864	12166172	13500025	12086562	13404606	10883145	12757080	14298099	14074091	12052063	12440145	12610086
2575	N-stearoyl-sphingosine (d18:1/18:0)*	Lipid	Ceramides	54979	LC/MS Pos Late	1547	3392	566.551	5283565	104404-17-3		HMDB04950	39738280	38574000	37422112	37150368	33831976	36142776	42115224	38204840	42354924	39209124	40754112	42776236	38677864	41626796	40941436	42871352	42685288	39202160	35509708	43819000	44391916	37749176	40883764	39579196	37252784	38933392	39554956	43488132	39054120	42273464	37154764	40014648	47063948	45804644	40076228	42387504	40535516
1558	octanoylcarnitine (C8)	Lipid	Fatty Acid Metabolism(Acyl Carnitine)	33936	LC/MS Pos Late	100001247	950	288.217	123701	3671-77-0	C02838	HMDB00791	745322	850772	823824	743340	689621	583969	718789	517887	636902	631737	506674	554597	534014	561681	428624	461554	466481	464740	395972	514135	354032	344128	355760	367991	767203	620943	890642	742515	617747	829424	480738	578079	520911	401295	411584	408133	445228
1286	oleate/vaccenate (18:1)	Lipid	Long Chain Fatty Acid	52285	LC/MS Neg	100008930	5655	281.249					173790800	192177216	185528240	192445072	195898800	147499648	160660784	147797920	199704384	267068720	235529824	183837440	119792024	214461232	199417312	176255136	182774160	219497792	167041664	202478592	187391008	155896960	187176752	145961936	201485936	167123360	180524672	229935712	196401376	198371296	168909488	153376736	246223664	195156208	182702432	171539952	184238704
1796	oleoyl ethanolamide	Lipid	Endocannabinoid	38102	LC/MS Neg	1137	6450	324.291	5283454	11-58-0;111-58-0		HMDB02088	365510	243089	353122	335477	388970	373111	453732	333998	689713	480648	654163	657420	630566	966872	809272	725196	815514	840348	663138	741099	867351	812018	933307	701894	423251	466228	465496	356407	573836	697407	437407	604546	1083571	975494	922480	788657	978236
2527	oleoyl-arachidonoyl-glycerol (18:1/20:4) [1]*	Lipid	Diacylglycerol	54960	LC/MS Pos Late	100010936	2907	660.556				HMDB07228																									8264653	9169392	8190281	9989096	7069973	7.95002e+06	6288867	6949641	10172396	14060844	9643618	12508056	15147912
2528	oleoyl-arachidonoyl-glycerol (18:1/20:4) [2]*	Lipid	Diacylglycerol	54961	LC/MS Pos Late	100010937	2990	660.556				HMDB07228																									11187779	10481185	9627327	10266569	8666390	8933201	6964858	8216493	11172468	13239912	10796041	12234537	15065447
1575	oleoylcarnitine (C18)	Lipid	Fatty Acid Metabolism(Acyl Carnitine)	35160	LC/MS Pos Late	100001501	1423	426.358	6441392	38677-66-6		HMDB05065	269550784	250362976	251238368	245783808	229137728	233956928	267249184	244282944	243466528	228790944	237695888	245753616	196466784	230434576	221797216	223925952	215467024	204218208	178510480	202740480	208847008	173297984	183289264	186998656	223477088	250998992	257127072	256234448	207051872	213717392	197617120	229181008	230856784	229050944	182439104	189261616	192923152
1623	oleoylcholine	Lipid	Fatty Acid Metabolism (Acyl Choline)	53260	LC/MS Pos Late	100009331	1449	368.352					1780662	1624530	1492536	1441208	1494197	1681978	1.90607e+06	1728961	1902395	1.83694e+06	1720420	1.95772e+06	1836718	1989608	1914962	1957731	2116503	1.91311e+06	1515651	1751925	2.07734e+06	1989270	1812402	1835060	1.78144e+06	1583857	1614558	1734717	1690762	1888854	1423714	1835634	1983769	2.03408e+06	1627931	1626320	1.99358e+06
2514	oleoyl-linoleoyl-glycerol (18:1/18:2) [1]	Lipid	Diacylglycerol	46798	LC/MS Pos Late	100002989	3115	636.556		106292-55-1		HMDB07219	1082271	1118605	991903	1299829	956134	1001823	1212479	1168908	1561948	1366473	1017124	1113108	1124341	1125333	954290	1127000	1197443	1060498	990932	1366253	1115931	992593	1113025	1352787	15273415	17112020	16834830	17285172	9397949	11721288	8679081	10074354	15711189	16631901	15170265	14332472	18857024
2515	oleoyl-linoleoyl-glycerol (18:1/18:2) [2]	Lipid	Diacylglycerol	46799	LC/MS Pos Late	100002990	3223	636.556		104346-53-4		HMDB07219	1238800	1366829	1359086	1413415	1.03885e+06	1281941	1671373	1603504	1878994	1565144	1015790	1397439	1477026	1328668	1068668	1347842	1126707	1032844	1412972	1467279	1393174	1263067	1237746	1833724	23149716	26486204	25366422	24402478	13787235	15384780	13393176	16304995	20762660	23764696	19651856	23508288	32712248
2511	oleoyl-oleoyl-glycerol (18:1/18:1) [1]*	Lipid	Diacylglycerol	54945	LC/MS Pos Late	100010918	3571	638.572				HMDB07218				286064	611831		342240	548590	679007	444520		301629	548424		447844		301660		536879			475162			43335316	44657044	44027968	47898560	18080844	31150804	23482604	18645780	37394952	39894168	24171014	22856352	30495088
2512	oleoyl-oleoyl-glycerol (18:1/18:1) [2]*	Lipid	Diacylglycerol	54946	LC/MS Pos Late	100010919	3695	638.572				HMDB07218	910668		981120	424080	597737	611181	401543	557414	643116	697670	480478	542083	502933	798762	293386	908491	364172	710694	363384	212580	361139	472460		1005129	60745872	62395760	56127596	57648964	15954407	28141252	20584424	17514406	33014314	39477504	24404476	26973342	33223292
469	ophthalmate	Amino Acid	Glutathione Metabolism	34592	LC/MS Pos Early	100001311	2085	290.135	7018721	495-27-2		HMDB05765	10325325	10115956	9968670	12218699	15384819	13965989	17944376	17107030	18204000	18010306	17840190	22519256	21709602	27152024	25728910	27470410	27665212	26081048	21868626	25689732	31843814	33292844	31712072	37400164	9531888	9474343	10775939	9239945	13420716	17502548	14531737	14767847	19605096	18735108	17492900	16739289	18255492
386	ornithine	Amino Acid	Urea cycle; Arginine and Proline Metabolism	1493	LC/MS Pos Early	444	2800	133.097	6262	3184-13-2	C00077	HMDB03374	329710656	337625184	340696384	332076960	312853280	320851968	329105504	322445856	364352288	382813280	346205984	351649248	332228960	360227584	343677216	353057568	343654560	364354656	358683552	325538944	373939872	353857536	357261728	320375040	353003296	330704416	339795008	314867328	335275648	348612608	323505056	329432288	374061344	382043200	355749472	347251232	372025952
3657	orotate	Nucleotide	Pyrimidine Metabolism, Orotate containing	1505	LC/MS Polar	445	1638.1	155.01	967	50887-69-9	C00295	HMDB00226	407358	371050	342789	194043	251368	284850	334564	209211	301423	274437	292842	255084	254527	252863	244972	232840	184603	192455	167066	182187	170086	159060	171573	156207	7575823	8370376	8643604	8336708	5761294	6385004	5020663	5463184	10464204	10815451	9245570	10383513	29978158
3659	orotidine	Nucleotide	Pyrimidine Metabolism, Orotate containing	35172	LC/MS Polar	100001416	2250	287.052	92751	314-50-1		HMDB00788	12985466	13026227	11755267	11721390	11749766	12249337	12333229	12732885	12106497	11247037	12327224	12330415	11552788	12843839	12744488	12418211	12000149	11872169	11112003	12799656	11638768	10853220	10961982	10790523	12972896	12289377	13030519	13466215	11646741	12864876	11622580	12450202	14156192	13071138	11480494	11798390	11479610
1570	palmitoleoylcarnitine (C16:1)*	Lipid	Fatty Acid Metabolism(Acyl Carnitine)	53223	LC/MS Pos Late	100009406	1357	398.326	71464547				9122603	8452513	8668029	8443721	7.29298e+06	7621491	9275453	8331079	7026096	6816958	7433169	8052692	5900510	6965929	6522615	7.09409e+06	6022616	5589632	4927832	5889581	5512403	4827235	5451482	5347110	7776533	8480141	8955232	9400540	6617258	7548457	6382939	7.62829e+06	7.00815e+06	6.79304e+06	5568221	6142389	6302926
1624	palmitoloelycholine	Lipid	Fatty Acid Metabolism (Acyl Choline)	53257	LC/MS Pos Late	100009334	1385	340.321						121059	112129	148150	113645	166615	137660	198671	257705	118977			147967		223570	171879	177357	191618	189464	257069	244826	155748	124235	238518	124531	143965	103949	73393	139739	108314	125230	124144	94287	133739	108715	125491	96218
2645	palmitoyl dihydrosphingomyelin (d18:0/16:0)*	Lipid	Dihydrosphingomyelins	52434	LC/MS Pos Late	100008954	2290	705.591	9939965				39291160	34499400	34335696	32199318	33190156	34867120	42901768	37990520	43398052	33473888	40767784	44854092	41064448	44101908	40434164	45521608	41001820	39485636	32483726	39580436	45623208	35795716	39669308	40064496	37024664	38568228	39735112	40452992	37191812	41089764	33304634	41083608	48634416	47983144	39518564	40323248	41590108
1799	palmitoyl ethanolamide	Lipid	Endocannabinoid	38165	LC/MS Pos Late	1489	1643	300.29	4671	544-31-0	C16512	HMDB02100	3089184	3197742	3003949	3063835	3881288	4297644	4410936	3.92769e+06	6334155	6272472	5869365	6172831	6889965	7553698	6606994	7.35015e+06	7226919	7449534	6522927	7710617	9418294	7854088	8083826	7900559	3502130	3.78673e+06	3891580	3142425	6858494	5360285	4762392	6022054	8848027	8835424	7890956	8299804	9524647
2649	palmitoyl sphingomyelin (d18:1/16:0)	Lipid	Sphingomyelins	37506	LC/MS Pos Late	100002107	2168	703.575	9939941	6254-89-3			576436096	550804224	552274176	485878080	551048832	573124544	599054080	564745728	575906688	554349312	578653824	618176448	585058816	642723968	593670016	614955456	600295360	601137344	538858432	544070976	640045888	577066816	591320064	597068544	490311584	521177728	560422400	562741632	532743840	578645376	526531392	615176064	615754560	617294336	562480576	562788992	596939840
2502	palmitoyl-arachidonoyl-glycerol (16:0/20:4) [1]*	Lipid	Diacylglycerol	54957	LC/MS Pos Late	100010924	2916	634.541				HMDB07112	757360	567086	695302	813132	595890	608445	851234	850428	881154	752823	676813	660116	716065	685701	651859	679313	710131	728164	640703	937069	829496	737615	900183	997142	11340546	11365985	10640513	10120805	8207195	8979452	8827605	7853304	13120114	14232364	12627187	12834280	15238322
2503	palmitoyl-arachidonoyl-glycerol (16:0/20:4) [2]*	Lipid	Diacylglycerol	54958	LC/MS Pos Late	100010925	3015	634.541				HMDB07112	822272	547672	568696	831857	509831	683392	861119	800126	900820	640089	669135	683486	817129	755342	707940	819010	664195	638643	561439	854693	861585	740128	885129	919950	9217098	8873016	7789116	7404587	6421711	6932773	5906407	6805476	9149475	10378802	9263915	9731934	9866072
1569	palmitoylcarnitine (C16)	Lipid	Fatty Acid Metabolism(Acyl Carnitine)	44681	LC/MS Pos Late	100000776	1425	400.342	461	6865-14-1	C02990	HMDB00222	218019936	201189888	194351232	196815312	185840464	206474048	230811296	209596864	224231968	205005776	196112368	222604480	185354784	214258896	190864496	213759744	200205072	194504176	157814496	185140448	188400880	155353184	159633648	169950688	172662672	184846688	203314400	192698640	164149824	184768752	158281696	177610432	184585392	178533504	147232832	141238256	151368000
1622	palmitoylcholine	Lipid	Fatty Acid Metabolism (Acyl Choline)	52944	LC/MS Pos Late	100009233	1482	342.337	151731				1074145	954948	1199304	1039456	1081437	1143333	1406372	1218821	1549406	1.62557e+06	1440219	1669439	1481670	2.01408e+06	1588005	1636815	1926509	1790588	1530163	1.54366e+06	2034516	1900166	1743178	1850183	940688	940825	903800	951821	937950	1291348	970770	1093950	1481504	1.61126e+06	1211224	1095133	1436255
2501	palmitoyl-dihomo-linolenoyl-glycerol (16:0/20:3n3 or 6) [2]*	Lipid	Diacylglycerol	54941	LC/MS Pos Late	100010915	3265	636.556					275288	325997	309923	275906	223050	212025	376083	378671	401908	367983	343266	276816	375543	412319	271016	225058	279314	354430		449603	394344	351001	313496	365475	9566718	8710119	7950564	9118010	7.28834e+06	7.9139e+06	6119451	6328793	8927359	9672306	8585027	8593674	11529550
2497	palmitoyl-linolenoyl-glycerol (16:0/18:3) [2]*	Lipid	Diacylglycerol	54965	LC/MS Pos Late	100010939	2834	608.525				HMDB07105																									1572245	1245401	955742	1401047	1131269	935384	794173	545949	1338825	997567	1192935	990101	1967121
2495	palmitoyl-linoleoyl-glycerol (16:0/18:2) [1]*	Lipid	Diacylglycerol	52633	LC/MS Pos Late	100009052	3080	610.541	9543695			HMDB07103	3311650	2702343	3.05582e+06	3311356	2651729	2752932	3562039	3653114	4037884	3499101	2981383	3118388	3094974	3.5949e+06	2.73275e+06	3272663	3250785	3235776	2811184	4246915	3658023	3018007	3616770	4347202	18641412	18483720	20058568	18554328	16608776	19713132	15441549	18205666	22866730	24749384	21064082	20891510	23008380
2496	palmitoyl-linoleoyl-glycerol (16:0/18:2) [2]*	Lipid	Diacylglycerol	52634	LC/MS Pos Late	100009055	3197	610.541				HMDB07103	2290446	2502780	1908805	2314835	2332505	2697940	3139151	3208373	3.65171e+06	3038685	2082779	2720261	2905137	2605637	2494131	3207040	2490753	2477036	2525166	2856543	2.66274e+06	2867115	2677376	3674461	22167092	24192290	22604924	20066536	17347708	18063552	15755803	19289656	19564684	23606056	19210234	23368488	29934460
2486	palmitoyl-myristoyl-glycerol (16:0/14:0) [2]	Lipid	Diacylglycerol	57364	LC/MS Pos Late	100015610	3180	558.509				HMDB07095		248304	296388	303109	252875	271606	192169	269130	309221	586943	236032	194089	235428	272555	233680	337890	182028	217488	185326	239437	157465	243839	239331	211180	936471	798337	631550	698364	672399	549629	588270	602671	886553	840294	814743	830871	1545337
2493	palmitoyl-oleoyl-glycerol (16:0/18:1) [1]*	Lipid	Diacylglycerol	54943	LC/MS Pos Late	100010916	3562	612.556			C13861	HMDB07102	2330995	2012424	2103788	2064768	1922677	1.99097e+06	2558641	2303890	2912202	2377950	1751773	1944374	2123774	2147278	1.7545e+06	2215974	2066864	1465590	1.44987e+06	2233853	2174446	1893400	2279785	2.78115e+06	45338224	43891968	43505376	47828136	40883716	46946980	38641568	42326532	49620976	51255744	45155744	44412984	53313180
2494	palmitoyl-oleoyl-glycerol (16:0/18:1) [2]*	Lipid	Diacylglycerol	54942	LC/MS Pos Late	100010917	3695	612.556			C13861	HMDB07102	3152354	2834684	3093957	2925481	2597287	2797270	3601279	3633876	4018802	3399121	2947689	3059261	3508259	3594984	2814362	3008106	2935291	2997476	2870578	3229690	3317085	3142508	3373581	3875584	84662416	86959800	81428088	77710720	66675512	75330216	60762904	68488096	78206704	84378600	77252104	78334208	98556192
2490	palmitoyl-palmitoyl-glycerol (16:0/16:0) [2]*	Lipid	Diacylglycerol	54990	LC/MS Pos Late	100010948	3734	586.541				HMDB07098	3035909	3046329	2994989	3.19652e+06	2924335	3309173	3.26118e+06	3559422	3598779	3629383	3024157	3139512	3440266	3247412	3043512	3036879	3077683	3.1099e+06	3014013	3.26141e+06	3.22898e+06	2741465	3357569	3876160	10309884	10297850	9010601	8773782	8.32505e+06	8725040	8386118	9109411	10215309	10271515	10070001	10663635	15381942
2680	palmitoyl-sphingosine-phosphoethanolamine (d18:1/16:0)	Lipid	Ceramide PEs	62984	LC/MS Pos Late	100021162	2207	661.528					635736	528452	638607	558795	527385	484567	676176	643330	683658	527970	595815	567230	718384	569154	627542	611939	601220	641947	559221	547831	816097	618430	714622	618969	588982	601571	641529	599486	574405	667311	543773	465169	697166	568052	587600	666888	632944
3775	pantothenate (Vitamin B5)	Cofactors and Vitamins	Pantothenate and CoA Metabolism	1508	LC/MS Pos Early	1024	1667	220.118	6613	137-08-6	C00864	HMDB00210	20719044	20020876	21726262	22261806	23878616	21377446	24948360	22414296	29824300	28083094	30888898	30291460	28319282	30488988	34907708	35025080	31215862	35919688	29345668	28481196	36190836	31208758	34355744	28063520	18151336	17945540	18090336	15680811	18588824	24810688	20111920	20235318	24575762	26017146	22433344	20798740	23077244
3956	p-cresol sulfate	Xenobiotics	Benzoate Metabolism	36103	LC/MS Neg	100001315	2890	187.007	4615423	3233-57-7		HMDB11635	19111778	22459144	20359462	21493160	20765816	16926752	20598944	18457578	21841770	24439874	24657934	22666172	18420756	21676058	22665262	21121150	21796344	23695640	20546700	20713824	20910456	19881820	20931766	16919376	19537784	18543556	20241562	22920904	19763556	19796124	19134348	17921606	23818360	22402372	20135708	19411332	21109888
1277	pentadecanoate (15:0)	Lipid	Long Chain Fatty Acid	1361	LC/MS Neg	980	5521	241.217	13849	1002-84-2;10002-84-2	C16537	HMDB00826	21594502	24560812	22464028	21869366	22823306	21580488	23619228	19431474	29033172	43875876	24590524	25503402	21444112	26513932	21549444	24003276	22201002	25381194	26459870	26187184	22974244	24628166	24354252	24162712	22432050	23680016	21036082	26251018	23132386	20602322	18137092	21465338	27302998	24136572	23899056	27939920	25159158
5058	phenol red	Xenobiotics	Chemical	36817	LC/MS Neg	100001724	3665.9	353.049	4766	143-74-8	C12600		20485020	23006598	21568904	20750808	19735936	17283580	21456668	18546220	23342206	25094398	26116492	24487628	19469596	22253084	22650852	21795964	23350316	23477744	20547620	21270008	22798692	21166066	21142694	18569988	20546164	18996456	21381914	24158926	20091656	20867968	20138838	19688816	26670530	25132648	22320162	20833456	22403144
158	phenol sulfate	Amino Acid	Tyrosine Metabolism	32553	LC/MS Neg	100001510	2156	172.991	74426	937-34-8	C02180	HMDB60015	283081	306174	315849	298064	273280	242177	286780	244160	400648	364376	366777	350844	270083	356291	353530	287805	315841	328689	295889	272540	301757	272904	310596	255791	319297	291896	424526	366583	288174	308279	294267	309511	368500	352213	312786	292246	295241
983	phenylacetylglutamine	Peptide	Acetylated Peptides	35126	LC/MS Neg	100001417	2330	263.104	92258	28047-15-6	C04148	HMDB06344	242834	222598	222974	230234	113500	124207	151729	116161	94537	87980		56958				26926									304355	256285	293691	255753	129742	152796	133905	116462	74365	47970		51915	30997
986	phenylacetylglycine	Peptide	Acetylated Peptides	33945	LC/MS Neg	100001275	2375	192.067	68144	500-98-1	C05598	HMDB00821	501893	494174	548223	505319	516992	411976	471326	450290	521253	561305	617717	532964	472537	518675	563019	513053	580577	601157	481512	508168	550066	486838	531677	472249	504857	459733	543900	600118	516738	483498	426126	491623	566188	547501	540922	451832	496050
124	phenylalanine	Amino Acid	Phenylalanine Metabolism	64	LC/MS Pos Early	460	2878	166.086	6140	63-91-2	C00079	HMDB00159	266852160	266194752	261670896	252255904	253635408	236861136	283808608	241567152	292387872	263267696	261681936	288664544	253986304	274818048	269824736	285345504	271124704	283585376	260320672	244714384	282669056	273661184	285869248	251607648	275381056	255811696	283381888	276749152	272594720	288783872	264508016	284754304	322001056	315010240	302100000	275838528	374589856
788	phenylalanylalanine	Peptide	Dipeptide	41374	LC/MS Neg	100003589	2745	235.109	5488196	3918-87-4			105635	86681	104966	127015	207326	236852	237685	180459	266233	199663	210308	164429	299955	378810	349990	270184	240981	259023	211639	163664	254197	252862	262068	228177	180176	163063	178654	101753	167372	142955	124435	119040	103242	128035	141202	118547	189622
1244	phosphate	Energy	Oxidative Phosphorylation	42109	LC/MS Neg	461	608	96.9696	1061	7664-38-2	C00009	HMDB01429	263895872	331692736	272017824	267891712	249580368	269567360	294079200	295650976	335351328	334141184	292209984	312579584	306359296	267682176	268656768	300462656	277313728	286895904	311921504	259671696	258551200	295553792	264164192	282064192	284297312	306687392	332432992	249341552	225733200	242215072	243400224	279248064	234164160	296549792	229258192	260220352	258770304
1030	phosphoenolpyruvate (PEP)	Carbohydrate	Glycolysis, Gluconeogenesis, and Pyruvate Metabolism	597	LC/MS Neg	463	587.3	166.975	1005	10526-80-4	C00074	HMDB00263	8290176	8.37972e+06	8615737	9295723	10107717	10780162	11099567	12481893	15883241	15457857	15704269	16490127	13525584	12553108	11880708	14445336	11463401	11653469	11709159	11465212	14292551	13567730	13611284	14615294	10327394	10358083	10288090	10168011	15980426	14289585	14663125	15388978	18488262	21162080	20472256	21230848	14767262
1866	phosphoethanolamine (PE)	Lipid	Phospholipid Metabolism	1600	LC/MS Neg	1026	638	140.012	1015	1071-23-4	C00346	HMDB00224		71326		75623																					1084023	1203394	1305042	1017032	567563	668980	521499	660272	1217373	1600115	1343193	1464326	2070304
117	pipecolate	Amino Acid	Lysine Metabolism	1444	LC/MS Pos Early	1025	2200	130.086	849	4043-87-2	C00408	HMDB00070									2973614					799370											17102592	19942408	22590728	23686604	3523711	4397716	4019351	3600731	30310040	30370888	32349126	28916872	184713872
394	proline	Amino Acid	Urea cycle; Arginine and Proline Metabolism	1898	LC/MS Pos Early	480	1603	116.071	145742	147-85-3	C00148	HMDB00162	288168032	335682432	296314400	311513472	301354976	282834880	294817184	273712384	336022880	283635520	318840288	368329792	291008576	349137536	287203360	308197248	255202896	292129056	293904096	304386912	337931392	287490880	329655648	261785728	310052224	336282720	288554240	312224032	280143296	307841408	286539616	332254656	359015808	371676192	345887360	347479072	347060352
1517	propionylcarnitine (C3)	Lipid	Fatty Acid Metabolism (also BCAA Metabolism)	32452	LC/MS Pos Early	100001162	2590	218.139	107738	17298-37-2	C03017	HMDB00824	30718260	31311476	30466392	27560508	26445790	26831988	30256940	25128954	28699744	27084732	25966488	28107376	22759444	24544564	22866372	24811136	22232598	22133412	20593468	22025096	17784380	17767676	17516576	17161296	34088084	32475554	36173504	32469838	28022828	29550336	26582756	27806786	28435116	28110100	24711694	23425044	20572304
3671	pseudouridine	Nucleotide	Pyrimidine Metabolism, Uracil containing	33442	LC/MS Neg	821	1100	243.062	15047	1445-07-4	C02067	HMDB00767																																	61455	85209	67075	45638	91578
430	putrescine	Amino Acid	Polyamine Metabolism	1408	LC/MS Pos Early	49	3027	89.1073	1045	110-60-1	C00134	HMDB01414																									83365	117047	144856	184807		77774			148891	190534	181662	211642	561832
3878	pyridoxal	Cofactors and Vitamins	Vitamin B6 Metabolism	1651	LC/MS Pos Early	491	2343	168.066	1050	65-22-5	C00250	HMDB01545	19118156	18000426	12626461	13995524	18748192	18812984	21094300	22368652	27812388	27861884	28262754	31141518	35226560	38412984	40600772	42207736	47850472	54011368	50326212	46472388	58270836	53834028	55477224	55368376	9506464	10266315	10446628	9653472	16702231	19298082	19123868	17295686	22244492	23856504	23354760	20303748	35035172
3875	pyridoxamine	Cofactors and Vitamins	Vitamin B6 Metabolism	2150	LC/MS Pos Early	568	2975	169.097	1052	58052-48-5	C00534	HMDB01431	1486572	1205616	751128	786505	1095929	1.03562e+06	1108641	848076	1946773	1740890	1783744	1916564	2718918	2541834	2582977	2176543	2540701	2652365	2514708	2218491	3453794	3943552	3199002	3044864	987224	1066314	1175372	782744	1412368	1667605	1386181	1318130	1783138	1681501	1463187	1408333	2935328
3879	pyridoxate	Cofactors and Vitamins	Vitamin B6 Metabolism	31555	LC/MS Neg	100001121	2185	182.046	6723	82-82-6	C00847	HMDB00017	222814	173754	132358	134835	160440	140277	189871	190068	203962	187696	220856	248326	183427	272136	204565	198004	199327	208213	254392	218526	285685	317650	328856	346727	170105	106694	337956	151044	181889	122749	154216	140306	248052	226785	212306	243399	289783
3873	pyridoxine (Vitamin B6)	Cofactors and Vitamins	Vitamin B6 Metabolism	608	LC/MS Pos Early	936	2442	170.081	1054	58-56-0	C00314	HMDB02075	32431014	42766688	37125632	35533208	38817112	31902152	39940928	32782134	28411992	33203314	34706652	31696284	24016340	28960844	33881360	31429004	29359664	32267824	27232670	23989860	25718828	21058666	25386536	17602512	27838600	26770000	31454352	34713100	35362776	39792104	34009796	33307340	30947720	30818598	29317670	22992608	32334988
3874	pyridoxine phosphate	Cofactors and Vitamins	Vitamin B6 Metabolism	57553	LC/MS Pos Early	494	1082	250.048	1055	447-05-2	C00627	HMDB01319	735189	849580	1011636	806074	644182	781062	913131	745640	761224	654448	725467	675138	595860	511300	278723	503407	406508	365328	402112	370004	343139	342567	333232	341552	1.01549e+06	1008617	1.02271e+06	783059	734901	841225	599285	904433	898091	1.03437e+06	770189	766282	396260
51	pyroglutamine*	Amino Acid	Glutamate Metabolism	46225	LC/MS Pos Early	100001540	1900	129.066	134508	2353-44-8			45117336	44430572	44717160	43453848	40617644	39087460	41196860	38675176	38312404	37810208	38617828	39872024	34849332	34445400	33457038	34663872	31017764	30652148	29416298	32266980	28437600	26356340	27001644	27872180	45872344	45822608	50786628	44104316	40247808	40840344	40530956	42875744	38706564	37746868	35654344	34468272	31781952
1031	pyruvate	Carbohydrate	Glycolysis, Gluconeogenesis, and Pyruvate Metabolism	48990	LC/MS Polar	823	1083	87.0088	1060	127-17-3	C00022	HMDB00243	724094	1055901	728025	801483	1070795	1115479	1363279	1244629	1208577	1034332	1379951	1159895	1278656	1281653	1538632	1359149	1227308	1.34476e+06	1532455	1114850	1311813	1302596	1294192	1165942	885396	954720	1092054	898100	1167957	960307	792813	912154	2150135	2059883	1.39187e+06	2073173	1604425
4322	quinate	Xenobiotics	Food Component/Plant	18335	LC/MS Polar	100000442	2432.9	191.056	6508	77-95-2	C00296	HMDB03072	1019985	115696	158280	141304	1131255	129906	167718	130863	138756	434591	145739	135475	116605	265266	137344	172517	101822	129600	96646	106787		72344	119160	124499	218491	155547	166952	178500	123986	141494	138949	174860	170434	103178	126777	209092	78299
1054	ribitol	Carbohydrate	Pentose Metabolism	15772	LC/MS Polar	100000406	1789.6	151.061	6912	488-81-3	C00474	HMDB00508		45149		88365				71759	121875	105502	87932	79878	98258				60444		96117	101771		38068		55366										42742	17285	25942
3771	riboflavin (Vitamin B2)	Cofactors and Vitamins	Riboflavin Metabolism	1827	LC/MS Neg	500	3160	255.089	493570	83-88-5	C00255	HMDB00244	156332	219671	204476	228870	201273	139111	195523	186597	183449	231302	236277	233614	164932	174830	206297	213140	206164	213629	207302	206300	185698	166541	192758	148778	185701	179131	196597	265121	219639	222603	197359	201592	226050	255760	235816	199494	258988
1055	ribonate (ribonolactone)	Carbohydrate	Pentose Metabolism	27731	LC/MS Polar	100001007	2425	165.04	5460677	5336-08-03	C01685	HMDB00867	5811152	5504685	4.18464e+06	7.83264e+06	4684941	4329462	5917046	6.92805e+06	6.85923e+06	5885245	8024671	8437380	7398997	8461666	8322874	7779908	10289926	8880142	6.9536e+06	9590817	9341906	8959461	8356020	8861263	4657379	4882482	4738505	6067767	6037388	4.03108e+06	3.91365e+06	4712416	6.6293e+06	5203629	5224159	4881451	5469512
1045	ribose 5-phosphate	Carbohydrate	Pentose Phosphate Pathway	561	LC/MS Polar	19	4193	229.012		18265-46-8;108321-05-7	C00117	HMDB01548	9993074	9874563	10177623	12769109	9894890	8784516	9488772	12816787	14911080	14812757	17215824	14708022	15664599	14705347	13570954	10659203	15918285	15963119	14614245	14763535	14106380	13917452	13154428	12073946	9709832	8618759	8879925	11378646	11519195	10493930	10468696	8776149	8282867	7642409	7477744	8460222	5760050
1079	ribulonate/xylulonate*	Carbohydrate	Pentose Metabolism	61858	LC/MS Polar	100019968	2350	165.04					9393935	8991852	10606643	8643245	10133117	9810636	11150408	9479167	7.81891e+06	7534706	8.20547e+06	9362095	6991838	9833053	9827749	9028759	7417383	7722720	5993372	7637628	8236560	6799157	8058211	7378130	7.82604e+06	9911428	8501350	8466662	8447309	7781029	9464474	9264587	6692598	6170645	6114685	6841430	6292156
472	S-(1,2-dicarboxyethyl)glutathione	Amino Acid	Glutathione Metabolism	63009	LC/MS Neg	100020967	543	422.087	9802383	1115-52-2			707184	694833	726094	636765	650706	640303	709782	672288	640117	629596	731297	674866	686841	701822	726622	664850	692867	674941	546521	753557	675470	628812	647990	639810	708537	688657	778953	781972	724615	759931	721624	716185	805271	794391	732865	728664	778567
59	S-1-pyrroline-5-carboxylate	Amino Acid	Glutamate Metabolism	42370	LC/MS Pos Early	35	1528	114.055	1196	2906-39-0	C04322	HMDB01301	614750	587875	646209	531153	691076	692640	595981	585675	634434	723819	661233	503330	642729	736220	743368	616789	671247	735578	644111	752038	438254	544252	659715	574836	575949	528090	438747	435537	630895	768988	639250	601057	409883	570353	524255	502398	498984
108	saccharopine	Amino Acid	Lysine Metabolism	1495	LC/MS Pos Early	392	2530	277.139	160556	997-68-2	C00449	HMDB00279									232618					216624	156090						117747	182565	110561		546774								476068	640493	674993	824712	599174
352	S-adenosylhomocysteine (SAH)	Amino Acid	Methionine, Cysteine, SAM and Taurine Metabolism	42382	LC/MS Neg	197	1832.4	383.114	439155	979-92-0	C00021	HMDB00939	581859	500727	476373	477023	542483	476344	557677	503605	536920	556606	659919	619481	631531	728451	689660	703545	695822	706645	628213	676902	743455	653138	751642	697068	682982	604055	767253	742377	586890	694782	623495	692524	764122	812560	681444	604518	710171
351	S-adenosylmethionine (SAM)	Amino Acid	Methionine, Cysteine, SAM and Taurine Metabolism	15915	LC/MS Pos Early	1263	3002	399.145	34756	24346-00-7;86867-01-8;86867-0108	C00019	HMDB01185	62132	72495							81792						104814										438566	474170	525693	547265	378399	410182	380838	341597	275154	362962	214241	241723	245414
4885	salicylate	Xenobiotics	Drug - Topical Agents	1515	LC/MS Polar	501	802	137.024	338	69-72-7	C00805	HMDB01895	274214	163516	182615	106451	270294	90491	90024	158735	196339		131248	108646		185094	206446	94671		149311	92792				258241	136710	289353	70983	128843	198490	212459	243642	249144	141563	235252	195320	168167	212014	181596
1078	sedoheptulose	Carbohydrate	Pentose Metabolism	53237	LC/MS Polar	100002619	2255	209.067	5459879	3019-74-7		HMDB03219	662857	946887	683901	652229	512684	468339	599839	809748	859500	737164	716437	859000	787302	574241	542669	592560	760796	607847	544943	641517	543080	399526	584014	584399	474670	598095	685947	930981	647179	515563		598205	810240	973340	437003	623768	642970
1049	sedoheptulose-7-phosphate	Carbohydrate	Pentose Phosphate Pathway	35649	LC/MS Neg	100001628	599.6	289.033	616	2646-35-7	C05382	HMDB01068	4384396	4.11865e+06	4051418	8820637	6738278	6795639	7365352	12177101	12020400	11873999	12997447	17796248	15950980	16866628	16624069	21100258	21351832	20926008	19121928	25236140	24990364	24055824	24253846	27140768	2676577	2977381	3496309	3785723	3254669	3493762	3892621	3706291	3448478	3094362	2993701	2758743	3768970
9	serine	Amino Acid	Glycine, Serine and Threonine Metabolism	1648	LC/MS Pos Early	503	1239	106.05	5951	56-45-1	C00065	HMDB00187	92465152	94692576	91366712	96932424	94652400	91093368	115931120	90027048	102615728	106076432	104796032	112933152	87725032	105168112	113493656	104547976	101691368	106475392	99560536	103006040	104778760	100373152	102717680	89867152	97988376	96178312	102281016	106726224	92998192	97345480	94070680	107914752	114804224	111603496	101772544	104066176	114654048
460	S-lactoylglutathione	Amino Acid	Glutathione Metabolism	15731	LC/MS Neg	1343	1248	378.098	440018	54398-03-7	C03451	HMDB01066	6603022	5739318	6193764	7240314	6068236	5629245	5183813	5262342	9542591	8845389	10366039	8.26154e+06	9448695	9641298	8606064	5702708	8440414	8770425	7.31631e+06	6577753	7829433	6607629	7221217	5397448	8909728	7.34941e+06	7.05561e+06	8653348	6451851	5739971	5894755	4523848	6.83152e+06	6854837	7152780	7739527	4444587
459	S-methylglutathione	Amino Acid	Glutathione Metabolism	33944	LC/MS Pos Early	100001259	2200	322.107	3605667	2922-56-7	C11347		752866	833339	955427	746910	789082	941113	841056	760084	706589	681085	652726	864600	707552	756618	747876	924087	748987	663329	638304	737501	437115	841732	696570	971220	875538	1074942	1038751	958091	1.04654e+06	1147543	1098461	1076639	1132267	996687	881085	1096835	1.04333e+06
471	S-nitrosoglutathione (GSNO)	Amino Acid	Glutathione Metabolism	47127	LC/MS Pos Early	100004662	2460	337.081	3514	57564-91-7		HMDB04645	392472		410000					271280		396290	244331		322997				245492			144031					1034624	558670	636497	492493	553848	454343	635278		664244	300295	408539	356318
433	spermidine	Amino Acid	Polyamine Metabolism	485	LC/MS Pos Early	50	3355	146.165	1102	124-20-9	C00315	HMDB01257	12997684	12454761	13522354	10810844	11434257	11226746	12089454	9943371	11152265	9607759	10600404	10994284	8698097	10559807	9897774	9886791	9272753	9386140	7456967	7794951	7561332	8.2288e+06	7280733	7255605	24822948	23274224	25651242	23378788	19141128	23857356	23383460	18945144	23137064	23503092	25329580	21179340	39221952
438	spermine	Amino Acid	Polyamine Metabolism	603	LC/MS Pos Late	507	758	203.223	1103	71-44-3	C00750	HMDB01256	747460	898460	605678	367574	629915	467907	617045	339517	590159	547415	253760	395809	129994	372061	382629	488202	137465	130397	152365		515101	165456	378746	224147	874165	1005582	903670	596906	708734	926923	658719	980675	693166	771228	381567	491863	666027
2557	sphinganine	Lipid	Sphingolipid Synthesis	17769	LC/MS Pos Late	313	1413	302.305	3126	3102-56-5	C00836	HMDB00269	2212663	2.07048e+06	1874102	2.09021e+06	2277686	1.96053e+06	2612598	2246702	3.86234e+06	3302300	3036265	3394934	3502637	3952409	3670110	3801664	4362285	3.83879e+06	3.81895e+06	4620619	5715873	3.95937e+06	5412023	4867789	2140981	2351574	2384005	2488302	2287413	2632871	2293353	2519632	3856678	4.00286e+06	3660198	3673558	5191109
2658	sphingomyelin (d17:1/14:0, d16:1/15:0)*	Lipid	Sphingomyelins	62152	LC/MS Pos Late	100020276	1950	661.528					694111	569258	777582	939913	886567	602522	932982	855447	1.01087e+06	936144	936764	1049997	931852	1173443	1194514	845684	1135002	938128	634739	1021355	1052557	748753	926248	704059	899189	785495	691974	1072710	789034	1207202	935637	1126934	1051857	885280	1265569	757726	1.01117e+06
2661	sphingomyelin (d17:1/16:0, d18:1/15:0, d16:1/17:0)*	Lipid	Sphingomyelins	52433	LC/MS Pos Late	100006314	2082	689.559		121999-58-4			50025320	41767740	41527120	39457752	43246200	45327420	53006196	48282180	54297816	51125796	51403376	52756424	54012920	61003192	54347264	59408572	57317488	55006968	44833288	52855452	61027332	49122308	54585072	54664228	46742696	47322788	50396192	50148228	48226244	53107120	44032288	53469436	62851636	63256568	49948544	53807824	56611816
2647	sphingomyelin (d18:0/18:0, d19:0/17:0)*	Lipid	Dihydrosphingomyelins	57473	LC/MS Pos Late	100009027	2362	733.622				HMDB12087	8634437	6684646	7324241	6867893	6628098	6807685	8690988	7040875	9199247	6314723	8053979	9488522	7090454	9171204	8400379	9430480	8543317	8431112	6297689	8019513	9487770	7285059	7543105	8042947	7869120	8184257	8669012	8998672	7945123	8419238	7197143	9702195	10867237	10889796	8815001	8271992	8715355
2648	sphingomyelin (d18:0/20:0, d16:0/22:0)*	Lipid	Dihydrosphingomyelins	57476	LC/MS Pos Late	100015786	2600	761.653					2860592	2494246	2247314	2230855	1955901	2321236	3402036	2485149	3535624	2803829	3171368	3612744	2989340	3654397	2956031	3694127	3.35284e+06	2722120	2086600	2920735	3.46431e+06	2528111	3029797	2991355	2767845	3.04997e+06	2948652	3.02826e+06	2421140	3209556	2180889	3392883	3978850	4659774	2602504	3057748	3.39742e+06
2659	sphingomyelin (d18:1/14:0, d16:1/16:0)*	Lipid	Sphingomyelins	42463	LC/MS Pos Late	100004328	1998	675.544	11433862			HMDB12097	74125016	64212120	66304024	62959092	64601632	63934056	77820080	69561328	80771856	71558568	73899608	80328120	75977696	84593200	72997488	83721208	75907616	74225336	60990984	72393832	87538560	65331760	76776824	74557184	70719216	69195424	77431224	76021320	70451232	78537784	63543124	79641712	91771064	87988128	73174320	71572552	78160520
2664	sphingomyelin (d18:1/17:0, d17:1/18:0, d19:1/16:0)	Lipid	Sphingomyelins	52615	LC/MS Pos Late	100008920	2312	717.591		121999-64-2			24121224	21333518	21100544	20560648	20593228	20960480	25768550	23486844	25837392	23179990	20898444	21389684	24682558	28453996	25126406	27294108	26492782	25209024	16466827	19826428	24406740	23113620	25792242	25626650	22265096	22918240	18933166	25112166	19261292	25877298	21389832	25877820	30496718	29946528	24930460	25155084	26093674
2665	sphingomyelin (d18:1/18:1, d18:2/18:0)	Lipid	Sphingomyelins	37529	LC/MS Pos Late	100002106	2167	729.591	6443882	108392-10-5		HMDB12101	27232268	25409580	25699288	22847932	25572894	26804002	28393148	26472684	25652034	24985704	26161642	28258980	26615660	29735968	26432416	28040492	27148188	27661432	23731994	24920780	28825668	26124692	26086106	26901552	23112032	24190008	25380840	25874536	24242824	25948912	24093608	28356466	27597372	27413710	25467598	25726260	26748636
2666	sphingomyelin (d18:1/19:0, d19:1/18:0)*	Lipid	Sphingomyelins	57475	LC/MS Pos Late	100015787	2330	745.622					6517462	5295650	5528440	5221401	4846569	4635876	6271964	5286085	6560967	5343147	6657905	6.42016e+06	5659935	6843497	6.36829e+06	6417199	6.22287e+06	6184348	4362463	6.0006e+06	7009880	4568068	6417686	5565740	5871535	5404217	6.20598e+06	6582238	5440573	6.50647e+06	4853753	6.0146e+06	8.13283e+06	7232682	6.10188e+06	5875709	6228995
2667	sphingomyelin (d18:1/20:0, d16:1/22:0)*	Lipid	Sphingomyelins	48490	LC/MS Pos Late	100006290	2685	759.638				HMDB12102	42446424	36452880	39485812	38295868	36375560	36622036	42223932	39407852	43459976	38823468	42977876	42525192	40092744	44296204	42618788	42758692	40896028	39453096	35442956	40477208	45995384	36250148	40863136	40120464	37941148	37448688	38764060	40212096	35964312	38959076	35614312	40813068	43275300	43153520	36782028	37973152	38681368
2668	sphingomyelin (d18:1/20:1, d18:2/20:0)*	Lipid	Sphingomyelins	48491	LC/MS Pos Late	100006292	2383	757.622		222403-67-0			10438940	9703001	9159734	9487577	9135453	8851101	9948087	9357905	10130497	9231445	10099811	10757531	10417004	10644632	9863912	10114260	9968633	9456522	9070499	10282695	11042617	8803079	10006365	9652448	8634511	8226007	9012662	9461073	8515424	8840178	8189263	8946926	9481182	9777732	8879597	9287051	8936287
2669	sphingomyelin (d18:1/20:2, d18:2/20:1, d16:1/22:2)*	Lipid	Sphingomyelins	57481	LC/MS Pos Late	100006293	2039	755.606					343612	287648	274279	271577		261001	421758	273324	372555	259297	331906	369144				407480		183018		463927	416012	336287				255538	173835	256332	324032	421293	244082	317741				292921	314806
2670	sphingomyelin (d18:1/21:0, d17:1/22:0, d16:1/23:0)*	Lipid	Sphingomyelins	52495	LC/MS Pos Late	100009025	2793	773.653					9120107	7199812	8134667	7314000	6786028	6687251	9057842	7582222	9123540	8062172	9458226	8668238	8306704	10111652	8282593	9349302	8894837	8332059	6875899	8565119	10638118	7181371	8670167	8018561	7962286	7744083	8061769	8947338	8.3884e+06	8644274	7180906	9072986	11683285	11002683	8590736	8236407	8616472
2672	sphingomyelin (d18:1/22:1, d18:2/22:0, d16:1/24:1)*	Lipid	Sphingomyelins	48493	LC/MS Pos Late	100006295	2666	785.653				HMDB12104	109650648	95489232	100678816	98080296	95813552	96983768	108979272	104029752	108079728	99973416	106927520	111700520	104073544	113140432	109686720	109757216	105711880	101057336	93407424	100440648	114977760	95307176	105109000	103790920	98561728	97768904	100943072	104148408	94103456	102291304	92541272	108480208	109954600	111392744	96041448	99248704	96811832
2673	sphingomyelin (d18:1/22:2, d18:2/22:1, d16:1/24:2)*	Lipid	Sphingomyelins	57477	LC/MS Pos Late	100006296	2209	783.637					7.48327e+06	6148447	6790123	6331591	6123840	6134114	7.54116e+06	6386896	7572137	6346059	7.23255e+06	7575532	7.0343e+06	7471771	6898739	7543621	7324660	6527317	5949224	7303188	7961642	5908482	6.79947e+06	6701041	6117419	6476869	6594408	6.89591e+06	6137579	6.86565e+06	5945624	6948349	7.61372e+06	7439319	6475187	6.69649e+06	6620092
2675	sphingomyelin (d18:1/24:1, d18:2/24:0)*	Lipid	Sphingomyelins	47153	LC/MS Pos Late	100005986	3033	813.684		94359-13-4		HMDB12107	277578816	241521008	240885120	248284096	237843216	231371792	271094848	265451856	293414400	262978896	289237856	299455840	272257024	295266464	255024704	282983584	256101920	260970928	233354912	263476400	292199520	245912528	260235968	256220928	263510320	259064112	277724640	282892224	246673232	269265856	237858976	283825856	299189472	304990464	257422784	267141632	281793792
2677	sphingomyelin (d18:1/25:0, d19:0/24:1, d20:1/23:0, d19:1/24:0)*	Lipid	Sphingomyelins	57478	LC/MS Pos Late	100015792	3500	829.716					1656596	1392462	1393048	1436216	1267610	1273674	1583728	1.53504e+06	1706870	1492325	1688949	1675913	1614057	1684221	1500565	1530589	1528674	1485362	1252007	1.69874e+06	1835287	1412538	1600626	1436789	1449132	1576688	1558518	1790846	1448636	1590072	1391829	1699251	1911612	1758834	1466343	1460254	1470187
2660	sphingomyelin (d18:2/14:0, d18:1/14:1)*	Lipid	Sphingomyelins	47154	LC/MS Pos Late	100005985	1860	673.528					1746561	1540757	1465309	1504182	1282781	1306767	1605155	1.51449e+06	1628926	1295245	1587272	1664636	1478820	1.62804e+06	1535054	1.60063e+06	1341412	1447209	1185260	1320835	1530824	1298298	1461967	1526526	1443455	1496591	1519929	1.58295e+06	1451817	1558565	1344444	1582323	1.94714e+06	1822859	1268654	1513607	1.51479e+06
2663	sphingomyelin (d18:2/16:0, d18:1/16:1)*	Lipid	Sphingomyelins	42459	LC/MS Pos Late	100004329	2002	701.559					71341808	61255648	62636396	60976080	62263704	60134800	75793408	66891488	78240504	70640984	72192336	76228800	71793144	84566160	71472480	80130528	72583488	72926280	57868248	69493280	85615424	63052300	74443592	70657904	66377108	67171216	71205888	72594128	67553088	77049008	61080772	76618424	89213304	83518512	70569728	69282608	74682736
2655	sphingomyelin (d18:2/18:1)*	Lipid	Sphingomyelins	57474	LC/MS Pos Late	100015788	1904	727.575					1599408	1185828	1227800	1281625	985390	1157675	1325902	1405607	1417908	1225794	1298634	1.63098e+06	1409481	1.65724e+06	1170949	1446685	994726	1196153	975740	1203069	1362529	976673	1281688	1406836	1506598	1281877	1556093	1.52851e+06	1215711	1431880	1291227	1109064	1631855	1494818	1.32055e+06	1418266	1.47281e+06
2671	sphingomyelin (d18:2/21:0, d16:2/23:0)*	Lipid	Sphingomyelins	57480	LC/MS Pos Late	100015790	2330	771.637					2378899	2011819	2052689	2204642	1844517	1686062	2382593	2197936	2551765	2501877	2562233	2580825	2358306	2839919	2398432	2806769	2481510	2326178	1830158	2741583	2835165	1935350	2444398	2348365	2374546	2212190	2276215	2579392	2098030	2.7425e+06	2058454	2.57635e+06	3095734	2743137	2463431	2151933	2401180
2674	sphingomyelin (d18:2/23:0, d18:1/23:1, d17:1/24:1)*	Lipid	Sphingomyelins	52435	LC/MS Pos Late	100008956	2845	799.669					24471154	19713296	21968712	20261720	19152740	19867016	24458620	20844348	25302792	22197240	25216300	26050242	22092092	27792978	23722430	25308748	25135872	24000386	18402076	24261320	28457352	19551322	23313468	22299376	22031348	22070462	24124132	25645280	21590534	24449312	19811412	25250064	31818294	30571982	23398432	23686148	23614674
2656	sphingomyelin (d18:2/23:1)*	Lipid	Sphingomyelins	57482	LC/MS Pos Late	100015791	2315	797.653					7.8781e+06	6352507	6333479	6408149	6031371	6080301	7939304	6410742	7.91659e+06	7093002	7429229	8751393	7321725	8827839	7628527	8734067	7878948	7318948	5656102	7783203	9151798	5880687	7.51245e+06	7346793	7205138	6835626	7639325	7723431	6466367	8.25786e+06	5842642	7.62912e+06	9832526	9391791	7369098	7465880	7.65683e+06
2676	sphingomyelin (d18:2/24:1, d18:1/24:2)*	Lipid	Sphingomyelins	52437	LC/MS Pos Late	100008957	2635	811.669					250945440	222372448	239974336	231654704	224765728	227754112	251445520	242492208	249983424	231009216	252160064	253593312	237656128	261895280	253845120	251516960	246768192	235188976	218847904	232427968	263203536	220806640	242120288	240765792	228989536	225297984	234783200	240398640	221211936	235205200	219088800	249737168	249333248	250183616	224120656	225749712	229782256
2657	sphingomyelin (d18:2/24:2)*	Lipid	Sphingomyelins	57479	LC/MS Pos Late	100015789	2215	809.653					9082324	5308463	7743364	7720103	7711413	7658230	8546543	8.16006e+06	8787548	5419736	8648455	9599916	8527653	9213821	8548861	8857699	8590529	7840143	7211204	8605520	9237625	7382102	8670563	8.17033e+06	7423948	5242123	8140660	8878540	5425290	8422986	7520429	8460729	8877952	8585305	8188440	5434256	8172256
2703	sphingosine	Lipid	Sphingosines	17747	LC/MS Pos Late	297	1393	300.29	5353955	123-78-4	C00319	HMDB00252	345155	1585883	1503935	967978		1070357	1256770	935109	1442160	726340	1482127		1500800	1186849				226698	1033891	648701	104220		142583	1093763	1033446	1352043	1228510	1729815	1367271	1199332	688205	1131997	1040296	1201732	1551433	1560275	841695
4347	stachydrine	Xenobiotics	Food Component/Plant	34384	LC/MS Pos Early	100001296	1440	144.102	115244	4136-37-2	C10172	HMDB04827	74250536	82139048	76847072	69078200	70004896	68087400	90265512	67257864	92579352	79710232	78007504	88015008	82445840	85105744	82497864	85854488	78686000	82115768	73607056	78924344	77921496	76635928	75147912	72627208	76012584	80356816	91681072	79517920	67599608	79120352	68353376	76844928	87737712	80959360	68330776	73640896	71701440
1800	stearoyl ethanolamide	Lipid	Endocannabinoid	38625	LC/MS Pos Late	100002254	1787	328.321	27902	111-57-9		HMDB13078	6400608	6262797	5967699	6567464	6.93637e+06	7.60999e+06	8672792	8256696	11715002	10506208	10253140	11002401	12765482	12376142	12081593	13626200	14257995	13519160	11866461	12828811	16475438	13472606	15209307	14942482	7568373	7380012	7637815	7.85002e+06	9749962	10733684	9227731	10358452	14808186	14418514	12724207	13186322	16131498
2651	stearoyl sphingomyelin (d18:1/18:0)	Lipid	Sphingomyelins	19503	LC/MS Pos Late	1538	2400	731.606	6453725	85187-10-6;85187-10-6	C00550	HMDB01348	73210216	71398736	69790384	69822640	69398184	70077248	74888544	73435200	75818512	72870312	74446144	77546896	76099744	78283928	73320008	76552304	75361072	69716784	68466088	74438160	80781416	68945528	74090864	74725888	62179772	63739036	67754960	68798712	65331592	66578068	62621716	69786592	70154904	72414872	65142768	69902296	66485528
2525	stearoyl-arachidonoyl-glycerol (18:0/20:4) [1]*	Lipid	Diacylglycerol	57450	LC/MS Pos Late	100010949	3404	662.572					886791	858843	825414	958560	637762	843635	1211145	1220802	1245219	874135	791012	945332	1042686	1160309	916649	1108923	963217	980469	899834	1393742	1320095	1022180	1363107	1384962	10968890	10834100	10375714	9563315	8553262	9611596	7248437	8628322	11818041	13348045	11795721	12033495	13133695
2526	stearoyl-arachidonoyl-glycerol (18:0/20:4) [2]*	Lipid	Diacylglycerol	57449	LC/MS Pos Late	100010950	3522	662.572					1183044	1061891	1173705	1149979	1177252	1150588	1353563	1367499	1737358	1162223	1250306	1341331	1274760	1606417	1336675	1303364	1248113	1289365	1084486	1527064	1580382	1454892	1722923	1620776	10470394	10055291	9352667	8790276	7625256	7.96313e+06	5993717	6798927	9472423	10946070	9768124	10953851	10112993
1571	stearoylcarnitine (C18)	Lipid	Fatty Acid Metabolism(Acyl Carnitine)	34409	LC/MS Pos Late	100001391	1485	428.373	6426855	18822-91-8		HMDB00848	259716688	236264672	237523136	229284096	249620256	279424064	298111136	267138624	310984544	288840768	305559968	315348672	301885792	336040192	286752544	327044064	320513536	304573920	263006480	306872608	331053120	260724976	297263584	265773600	219816416	234815728	229465872	237792304	226886272	257572720	221546928	244794880	281783840	269421280	227169120	242107936	238276704
1629	stearoylcholine*	Lipid	Fatty Acid Metabolism (Acyl Choline)	57464	LC/MS Pos Late	100015759	1520	370.368					575432	516661	436102	528797		681735	733627	679189	1054077	886611	909106	832474	896690	1004158	923254	1053044	1129709	1.04566e+06	738146	1.03448e+06	1282699	1149019	1196743	1125675	552321	484324	578954	545551	588198	616269	586894	662200	729563	986268	759075	936795	924437
2531	stearoyl-docosahexaenoyl-glycerol (18:0/22:6) [1]*	Lipid	Diacylglycerol	57387	LC/MS Pos Late	100015616	3156	686.572																													586213	495375	492035	532518	399856	616289	424513	444378	764943	701459	413900	587560	793342
2532	stearoyl-docosahexaenoyl-glycerol (18:0/22:6) [2]*	Lipid	Diacylglycerol	57368	LC/MS Pos Late	100015617	3256	686.572																													591183	375971	404436	410437	309443	299371	268245	252697	396804	417620	440533	356002	617078
2510	stearoyl-linolenoyl-glycerol (18:0/18:3) [2]*	Lipid	Diacylglycerol	57326	LC/MS Pos Late	100015585	3317	636.556																													257043	264657	214597	144445	167393	189132		199687	239983	334216	253750	246228	329969
2509	stearoyl-linoleoyl-glycerol (18:0/18:2) [2]*	Lipid	Diacylglycerol	54947	LC/MS Pos Late	100010921	3762	638.572					1747066	1317788	1551866	1414982	1183035	1309245	1211878	1722526	2259590	1544060	1292065	1478638	1891619	2215912	1530638	1632571	1317579	1519267	1259211	1156386	1734730	1549850	2102289	2236647	16455793	20549086	19709532	20240604	18002180	18875492	14847979	16187909	22525584	23403514	21404292	19919616	34474400
1227	succinate	Energy	TCA Cycle	1437	LC/MS Polar	252	3149	117.019	1110	110-15-6	C00042	HMDB00254	4541760	3110695	7.11666e+06	8502931	4664161	3780906	6797119	6977491	4538016	1.62099e+06	6661497	1113881	5567667	4693002	5379760	6262257	7582706	6.52736e+06	2976494	7166809	2891104	4.14385e+06	4832461	6.78953e+06	10173074	4906010	2263436	10529502	5077218	6885774	4876707	9003498	13617946	1229580	12428853	1.72173e+06	14844487
1226	succinylcarnitine (C4)	Energy	TCA Cycle	37058	LC/MS Pos Early	100001948	2291	262.129	71464481	256928-74-2		HMDB61717	23209596	23818068	22459428	21869892	20396466	21404200	25884680	21008672	25742446	24282004	24433124	26661266	24479620	26262302	25681862	25148140	25847900	24478260	22120214	23412484	25302968	23862416	24550086	22526208	23260200	22018244	25057116	21850924	21420772	25658892	21931212	24380826	26818424	26526282	25309546	21800532	22498754
4963	sulfate*	Xenobiotics	Chemical	46960	LC/MS Neg	100002528	616	96.9601	1118	14808-79-8	C00059	HMDB01448	27158658	29609454	28095078	26578660	28239540	25157668	27719162	25783938	27778440	29608952	29056496	27047386	24064876	26223398	29359382	27397292	26521020	28913440	25901186	24480368	26871314	26084064	26571756	23696016	26443970	25106964	25370104	26591068	26970548	26574150	27045252	24595590	24668792	24269116	23599800	21363288	25284658
375	taurine	Amino Acid	Methionine, Cysteine, SAM and Taurine Metabolism	2125	LC/MS Pos Early	512	660	126.022	1123	107-35-7	C00245	HMDB00251	5.84389e+06	5708748	6.02976e+06	5394006	4376535	5203007	5385767	4551936	4759230	4659782	4432933	4918322	3856998	3799662	3734744	4053187	3247397	3307875	3271887	3.37101e+06	2897597	2996615	3179136	2696831	6.24011e+06	6203070	7544971	6601176	5463567	5511943	5468070	5640419	5869132	5626259	5.21643e+06	5245750	4.70574e+06
2939	taurocholate	Lipid	Primary Bile Acid Metabolism	18497	LC/MS Neg	1648	5150	514.284	6675	145-42-6	C05122	HMDB00036		81314		60198	71425	61283	71220	36519	66493	58531	54891			89076	55466	75559	79431	75678	68600	57551		77776	65925	56110	56930			60236	55219	34001	75354	82804			50996		94673
2962	taurodeoxycholate	Lipid	Secondary Bile Acid Metabolism	12261	LC/MS Neg	1668	5257.4	498.289	2733768	207737-97-1	C05463	HMDB00896		52349			97960					64394				71078				104626			44016	41073							39479	52757	54013	58675	73375
3851	thiamin (Vitamin B1)	Cofactors and Vitamins	Thiamine Metabolism	5341	LC/MS Pos Early	873	3050	265.112	1130	59-43-8	C00378	HMDB00235	7.06026e+06	7.88923e+06	7827728	7619851	8646141	8057780	9368733	7530330	10731951	10598463	10612256	10032406	10372374	11997926	12066446	11667317	11258619	12533765	9559603	8498826	11246478	11366205	12248470	9497946	8557994	7765919	8457331	7803847	9257412	8921944	8875707	7905859	10074571	9497439	9552036	7581769	12019742
5102	thioproline	Xenobiotics	Chemical	53231	LC/MS Pos Early	100009232	1250	134.027	93176	34592-47-4			5010120	7853455	7.01831e+06	6270304	7280967	4755175	4302643	3883176	3441830	4370917	4941510	3419856	1.91244e+06	2840162	4626076	4.17621e+06	3.21418e+06	3484615	3.92986e+06	2373448	2912552	3.51816e+06	2508731	1540453	6049661	6062699	7211254	8271788	8.10337e+06	7026286	9653619	6939106	5194083	5183941	6048086	4939703	9323327
3788	threonate	Cofactors and Vitamins	Ascorbate and Aldarate Metabolism	27738	LC/MS Polar	100001022	2384	135.03	151152	70753-61-6	C01620	HMDB00943	22151664	25129892	20950662	20773468	17172196	16790184	17948656	10592785	12371939	7.75431e+06	12599956	13657022	8383876	7125770	11042492	9400647	6357224	8806400	6.50652e+06	10303074	7113152	7208611	7618543	4605096	16029636	15166945	18087772	20132340	13524829	16420131	15477384	13948298	10501295	13665344	6781488	9928596	8186565
16	threonine	Amino Acid	Glycine, Serine and Threonine Metabolism	1284	LC/MS Pos Early	564	1514	120.066	6288	72-19-5	C00188	HMDB00167	113575040	128625072	114719208	118172832	115099144	102168720	122220160	106195432	134417648	126215712	125291880	131924400	108656456	120542384	124620016	118931008	117100088	129988056	109061576	111531944	131335656	113373976	123249648	104036648	126036784	121864392	129345808	134565616	120561656	120759384	117057080	134640224	148108208	157378432	145111440	126063200	152345296
3721	thymidine	Nucleotide	Pyrimidine Metabolism, Thymine containing	2183	LC/MS Neg	872	1963.7	241.083	5789	50-89-5	C00214	HMDB00273																																					71578
314	tiglyl carnitine (C5)	Amino Acid	Leucine, Isoleucine and Valine Metabolism	35428	LC/MS Pos Early	100001597	2962	244.154	22833596	64191-86-2		HMDB02366	279614	336138	269129	199861	243231		279578	244723	389113	266121	434269	335799	210660		340160	269959	427388	308804	304473	232180	309116	264102	275331	184116	329058	400877	409763	227397	187848	289743	293170	278945	314650	563241	352039	259502	310203
408	hydroxyproline	Amino Acid	Urea cycle; Arginine and Proline Metabolism	32306	LC/MS Pos Early	1001	1064	132.066	5810	51-35-4	C01157	HMDB00725	309022048	370817408	330454496	326819808	348034688	334132832	359053952	330947520	365820000	368404160	357423872	384539808	320225440	358468160	361099936	371557248	346992992	364264768	358076480	345029216	365230656	347939552	353716384	332860640	346524544	325003296	336942528	321181024	342345856	371133504	327515200	362257408	364727424	394108224	407885792	332205216	358717664
2653	tricosanoyl sphingomyelin (d18:1/23:0)*	Lipid	Sphingomyelins	52436	LC/MS Pos Late	100008955	3200	801.684				HMDB12105	30132358	24595082	26105538	25603544	23575560	24611816	28564304	27213852	29212224	27523588	29748736	30405314	27559388	32854224	28202868	31346204	30017060	28478792	24072072	29550322	32560782	26598256	29027280	28423812	27443434	27339576	28498240	29594556	25105348	29784576	23927810	29260960	33588020	32906062	28139648	28302488	28627408
3764	trigonelline (N'-methylnicotinate)	Cofactors and Vitamins	Nicotinate and Nicotinamide Metabolism	32401	LC/MS Pos Early	100001092	1388	138.055	5570	535-83-1	C01004	HMDB00875	2737165	2429536	2688806	2532851	2326212	2134134	2634683	2111271	2624470	2616136	2445014	2396456	1726797	1831934	1615488	1969443	1788214	1473315	1315415	1863467	1483905	1297561	1409963	1239530	2888316	2896769	2791788	2705139	2101725	2673058	2216858	2358805	2295165	2111233	2068915	1790560	1875154
1871	trimethylamine N-oxide	Lipid	Phospholipid Metabolism	40406	LC/MS Pos Early	100003397	2100	76.0757	1145	1184-78-7	C01104	HMDB00925	616721	874400	773935	703879	470547	519620	626220	514147	273681	307427	181296	333290	141088	234291	327013	246269	248671	273872	167522	311101	223359	156311		264958	481223	448056	545678	584370	513041	422900	398460	377250	278186	149531	155754	142801	315233
214	tryptophan	Amino Acid	Tryptophan Metabolism	54	LC/MS Pos Early	565	2986	205.097	6305	73-22-3	C00078	HMDB00929	82403320	89949976	84007232	77746624	86336448	78561792	92061296	73642624	92921056	90922824	83732768	94035280	85369184	92525504	102769616	91512288	87859800	92351600	91006416	79368496	90257912	96421184	88281288	83847104	93676848	98052560	105461320	84751168	89176056	104680728	94833712	87807992	105391592	103866480	85670824	86623464	120459896
223	tryptophan betaine	Amino Acid	Tryptophan Metabolism	37097	LC/MS Pos Early	100001743	2673	247.144	442106	20671-76-5	C09213	HMDB61115	26902150	24142628	23023010	23035820	23500288	24147584	28095302	23258892	27460824	25766076	26950400	29221646	25278526	24972320	28083924	26961270	27367022	27165662	23959452	24582998	26925204	23969916	25468036	23805544	25978550	27131918	28199976	27410640	23371424	26109518	21988376	24547804	26068686	25925732	22955890	20558080	21398716
141	tyrosine	Amino Acid	Tyrosine Metabolism	1299	LC/MS Pos Early	815	2430	182.081	6057	60-18-4	C00082	HMDB00158	67102940	67057280	64241492	70144416	68495328	61533280	70045184	67076192	73007768	69257648	67757080	76069872	65646360	74386824	73533528	71381824	68721656	73704896	63433944	69941376	78026624	65933268	72059944	61093748	68937792	66620040	72445000	74652016	68277984	73283576	65182340	74313072	80645528	74262576	71551488	70396176	79994240
1166	UDP-galactose	Carbohydrate	Nucleotide Sugar	15860	LC/MS Polar	100000298	4000	565.048	18068	2956-16-3;91183-98-1;137868-52-1	C00052	HMDB00302	435281	463291	355887	424395	372192	391841	362762	439553	451854	445533	423083	455724	400776	401836	359116	428675	382464	363573	409131	416031	372919	388953	348038	390296	429751	466578	515841	521259	346123	381281	392521	384162	481514	474311	356149	453706	353741
1162	UDP-glucose	Carbohydrate	Nucleotide Sugar	32344	LC/MS Polar	1096	3950	565.048	8629	117756-22-6	C00029	HMDB00286	1.32485e+06	1284743	1193108	1121298	1023790	1140832	1253929	1342583	1314896	1263645	1338398	1.33251e+06	1.3178e+06	1.24975e+06	1166129	1157404	1199189	1.28929e+06	1169406	1306164	1153465	1100758	1145438	1207073	1297190	1230240	1415318	1557526	1205278	1290847	1190752	1.31714e+06	1455602	1531593	1336398	1417333	1226431
1167	UDP-glucuronate	Carbohydrate	Nucleotide Sugar	2763	LC/MS Neg	1097	588	579.027	17473	28053-08-9;63700-19-6	C00167	HMDB00935	295363	284753	270072	296586	351134	342547	299437	357955	355784	306007	289747	381544	329620	346052	348767	377995	367042	378588	378901	400056	355419	345866	292067	382442	187377	204033	225882	283185	299505	289667	301599	273746	155493	203515	273608	222353	245338
1174	UDP-N-acetylglucosamine/galactosamine	Carbohydrate	Nucleotide Sugar	46148	LC/MS Polar	100002957	3665	606.074					500890	546298	414205	450318	358876	429759	490660	562638	573913	464849	454111	571506	532528	423677	396521	444005	484135	392774	461065	523360	396682	442386	410976	448010	518368	643762	625850	600574	498592	495485	480777	583152	595874	610674	483223	626206	463046
384	urea	Amino Acid	Urea cycle; Arginine and Proline Metabolism	1670	LC/MS Pos Early	533	700	121.072	1176	57-13-6	C00086	HMDB00294	12790518	12846860	13757150	13352414	13099024	11291270	13015131	12687743	18838356	18116170	17124004	16916360	16204388	17084860	17415808	17388588	17637198	18611590	16622564	16474002	18942776	17881064	19276130	16088990	14684438	13321404	13801750	11019130	14127706	15413277	13419807	13778160	17929330	18128460	18080688	17364796	16914938
3669	uridine	Nucleotide	Pyrimidine Metabolism, Uracil containing	606	LC/MS Neg	535	1457.6	243.062	6029	58-96-8	C00299	HMDB00296	505061	470412	416931	287376	238015	204516	277508	248449	396352	293535	312170	261099	287965	283353	236565	232011	280548	246053	192379	307215	196480	201888	232491	172413	3461846	3.30839e+06	3054993	3229116	2554990	2560351	2141252	2185533	2530232	2862863	2494433	2494394	1751361
3664	UMP	Nucleotide	Pyrimidine Metabolism, Uracil containing	2856	LC/MS Polar	869	4150	323.029	6030	3387-36-8	C00105	HMDB00288	108861	113010	134028	100966	101726	112865	82058	113760	57081	82627	80057	83555	59558	71110	63358	100310	66515	106903	93682	98650	77169	66501	77689	68446	234217	261183	230708	293508	164544	198989	175147	169376	177931	193866	206412	182095	137028
326	valine	Amino Acid	Leucine, Isoleucine and Valine Metabolism	1649	LC/MS Pos Early	566	2479	118.086	6287	72-18-4	C00183	HMDB00883	153257920	156010368	151009536	159047392	154235312	130035848	157815632	146303376	173415392	163029168	169067216	175176528	143152240	154177200	164513872	159781856	157180528	170798560	147255616	151069968	182852976	145270576	167211008	134170328	156682320	149885360	164415584	172702896	152903840	170298880	148723024	169768000	204989920	201759904	198805136	170187808	250758624
3578	xanthine	Nucleotide	Purine Metabolism, (Hypo)Xanthine/Inosine containing	3147	LC/MS Polar	1004	2023	151.026	1188	69-89-6	C00385	HMDB00292	273048	251134	139719	161512	213680	237259	249412	182216	403550	366821	288536	284055	296985	318876	307139	300253	376150	347279	322828	340711	394997	363653	342690	305044	175872	158610	225054	223795	193123	181079	217517	217909	318086	308431	208653	270218	348003
1606	ximenoylcarnitine (C26:1)*	Lipid	Fatty Acid Metabolism(Acyl Carnitine)	57517	LC/MS Pos Late	100015836	1607	538.483					545003	542634	504429	482836	354221	336493	461457	393767	377282	368424	361863	312569	294466	303721	266500	324862	254741	282785	240572	288737	291967	253258	284711	246006	441799	462206	591846	506276	375294	365287	297597	362783	349750	342749	340230	312666	261114
[truncated: 11 more columns]

## Sheet: Fos
Additional file 1 (Sheet 3): Raw metabolomic data obtained in quadruplicate from uninfected and parasite-infected cultures at the indicated time points. These data were collected from malaria parasites after addition of 1uM fosmidomycin to the culture medium [PMID: 33495219]. As a first step, we used the Bradford protein concentration of each sample to normalize the raw data from different sample…												SAMPLE NAME	JHOP-07814	JHOP-07815	JHOP-07816	JHOP-07817	JHOP-07818	JHOP-07819	JHOP-07820	JHOP-07821	JHOP-07822	JHOP-07823	JHOP-07824	JHOP-07825	JHOP-07826	JHOP-07827	JHOP-07828	JHOP-07829	JHOP-07830	JHOP-07831	JHOP-07832	JHOP-07833	JHOP-07834	JHOP-07835	JHOP-07836	JHOP-07837	JHOP-07790	JHOP-07791	JHOP-07792	JHOP-07793	JHOP-07794	JHOP-07795	JHOP-07796	JHOP-07797	JHOP-07798	JHOP-07799	JHOP-07800	JHOP-07801	JHOP-07802
												PARENT SAMPLE ID	5831828	5831829	5831830	5831831	5831832	5831833	5831834	5831835	5831836	5831837	5831838	5831839	5831840	5831841	5831842	5831843	5831844	5831845	5831846	5831847	5831848	5831849	5831850	5831851	5831804	5831805	5831806	5831807	5831808	5831809	5831810	5831811	5831812	5831813	5831814	5831815	5831816
												CLIENT IDENTIFIER	T0 uRBC Rep1	T0 uRBC Rep2	T0 uRBC Rep3	T0 uRBC Rep4	T8 uRBC Rep1	T8 uRBC Rep2	T8 uRBC Rep3	T8 uRBC Rep4	T16 uRBC Rep1	T16 uRBC Rep2	T16 uRBC Rep3	T16 uRBC Rep4	T24 uRBC Rep1	T24 uRBC Rep2	T24 uRBC Rep3	T24 uRBC Rep4	T32 uRBC Rep1	T32 uRBC Rep2	T32 uRBC Rep3	T32 uRBC Rep4	T40 uRBC Rep1	T40 uRBC Rep2	T40 uRBC Rep3	T40 uRBC Rep4	T0 Fos RBC Rep1	T0 Fos RBC Rep2	T0 Fos RBC Rep3	T0 Fos RBC Rep4	T8 Fos RBC Rep1	T8 Fos RBC Rep2	T8 Fos RBC Rep3	T8 Fos RBC Rep4	T16 Fos RBC Rep1	T16 Fos RBC Rep2	T16 Fos RBC Rep3	T16 Fos RBC Rep4	T24 Fos RBC Rep1
												BRADFORD PROTEIN	87.179	101.657	91.817	107.956	101.098	91.437	96.795	101.177	90.62	101.177	96.511	114.033	98.216	105.899	102.613	101.749	101.965	98.985	93.682	122.042	111.268	105.412	107.356	102.996	105.905	104.256	103.768	118.423	105.809	99.272	108.819	98.212	101.942	99.737	96.61	118.529	103.966
												ORIG ORDER	25	26	27	28	29	30	31	32	33	34	35	36	37	38	39	40	41	42	43	44	45	46	47	48	1	2	3	4	5	6	7	8	9	10	11	12	13
												SPL AMNT	100ul packed pellet/10 million cells	100ul packed pellet/10 million cells	100ul packed pellet/10 million cells	100ul packed pellet/10 million cells	100ul packed pellet/10 million cells	100ul packed pellet/10 million cells	100ul packed pellet/10 million cells	100ul packed pellet/10 million cells	100ul packed pellet/10 million cells	100ul packed pellet/10 million cells	100ul packed pellet/10 million cells	100ul packed pellet/10 million cells	100ul packed pellet/10 million cells	100ul packed pellet/10 million cells	100ul packed pellet/10 million cells	100ul packed pellet/10 million cells	100ul packed pellet/10 million cells	100ul packed pellet/10 million cells	100ul packed pellet/10 million cells	100ul packed pellet/10 million cells	100ul packed pellet/10 million cells	100ul packed pellet/10 million cells	100ul packed pellet/10 million cells	100ul packed pellet/10 million cells	100ul packed pellet/10 million cells	100ul packed pellet/10 million cells	100ul packed pellet/10 million cells	100ul packed pellet/10 million cells	100ul packed pellet/10 million cells	100ul packed pellet/10 million cells	100ul packed pellet/10 million cells	100ul packed pellet/10 million cells	100ul packed pellet/10 million cells	100ul packed pellet/10 million cells	100ul packed pellet/10 million cells	100ul packed pellet/10 million cells	100ul packed pellet/10 million cells
												TP	0hr	0hr	0hr	0hr	8hr	8hr	8hr	8hr	16hr	16hr	16hr	16hr	24hr	24hr	24hr	24hr	32hr	32hr	32hr	32hr	40hr	40hr	40hr	40hr	0hr	0hr	0hr	0hr	8hr	8hr	8hr	8hr	16hr	16hr	16hr	16hr	24hr
												GROUP ID	RBC	RBC	RBC	RBC	RBC	RBC	RBC	RBC	RBC	RBC	RBC	RBC	RBC	RBC	RBC	RBC	RBC	RBC	RBC	RBC	RBC	RBC	RBC	RBC	Pf	Pf	Pf	Pf	Pf	Pf	Pf	Pf	Pf	Pf	Pf	Pf	Pf
												GROUP NAME	RBC; 0hr	RBC; 0hr	RBC; 0hr	RBC; 0hr	RBC; 8hr	RBC; 8hr	RBC; 8hr	RBC; 8hr	RBC; 16hr	RBC; 16hr	RBC; 16hr	RBC; 16hr	RBC; 24hr	RBC; 24hr	RBC; 24hr	RBC; 24hr	RBC; 32hr	RBC; 32hr	RBC; 32hr	RBC; 32hr	RBC; 40hr	RBC; 40hr	RBC; 40hr	RBC; 40hr	Pf; 0hr	Pf; 0hr	Pf; 0hr	Pf; 0hr	Pf; 8hr	Pf; 8hr	Pf; 8hr	Pf; 8hr	Pf; 16hr	Pf; 16hr	Pf; 16hr	Pf; 16hr	Pf; 24hr
												GROUP NUMBER	7	7	7	7	8	8	8	8	9	9	9	9	10	10	10	10	11	11	11	11	12	12	12	12	1	1	1	1	2	2	2	2	3	3	3	3	4
PATHWAY SORTORDER	BIOCHEMICAL	SUPER PATHWAY	SUB PATHWAY	COMP ID	PLATFORM	CHEMICAL ID	RI	MASS	PUBCHEM	CAS	KEGG	Group HMDB	JHOP-07814	JHOP-07815	JHOP-07816	JHOP-07817	JHOP-07818	JHOP-07819	JHOP-07820	JHOP-07821	JHOP-07822	JHOP-07823	JHOP-07824	JHOP-07825	JHOP-07826	JHOP-07827	JHOP-07828	JHOP-07829	JHOP-07830	JHOP-07831	JHOP-07832	JHOP-07833	JHOP-07834	JHOP-07835	JHOP-07836	JHOP-07837	JHOP-07790	JHOP-07791	JHOP-07792	JHOP-07793	JHOP-07794	JHOP-07795	JHOP-07796	JHOP-07797	JHOP-07798	JHOP-07799	JHOP-07800	JHOP-07801	JHOP-07802
1471	(11 or 12)-methyltridecanoate (a14:0 or i14:0)	Lipid	Fatty Acid, Branched	62758	LC/MS Neg	100020843	5413	227.202					967763	853744	902309		1027168	880353		1102058	889352			1005595	1252797	874036	521781	863460			1.03843e+06	921634	1311721		1699412	1245865	879112		618802	1182387		854927	860696	702960	904693	1046990		801449
1456	(12 or 13)-methylmyristate (a15:0 or i15:0)	Lipid	Fatty Acid, Branched	38293	LC/MS Neg	100002344	5499	241.217	151014	2485-71-4			1289583	1362310	1409330	1044605	2421548	1449743	3593474	3440862	1037097	1180107	2.37664e+06	1.73693e+06	2180036	1193991	1243919	1124409	1.59372e+06	1.87333e+06	1.85269e+06	1351677	2094204	1.35549e+06	2136311	2351851	1883632	1.42356e+06	1501904	1477019	1366301	1387571	1201225	1.26456e+06	981726	2051889	1.02688e+06	1068846	1.33497e+06
1459	(14 or 15)-methylpalmitate (a17:0 or i17:0)	Lipid	Fatty Acid, Branched	38768	LC/MS Neg	100002945	5695	269.249	17903417				5.11442e+06	4219395	4337100	4005736	10088281	5.16083e+06	12143571	14724030	2761018	3.6677e+06	8843659	7100437	7985919	4432281	4956395	4035166	4542244	7.06498e+06	6782631	4602602	8562444	5558561	9752446	10606693	7374110	4872748	5289315	4968811	4820032	4761652	4666187	4468734	3993367	9095371	3947341	4443376	3940975
1463	(16 or 17)-methylstearate (a19:0 or i19:0)	Lipid	Fatty Acid, Branched	38296	LC/MS Neg	100002356	5993	297.28	3083779	2724-59-6		HMDB37397	506090	414884	479112	483053	1093261	499633	1091146	1642301	280071	410391	1030118	846766	1060458	740891	529048	738247	485562	629405	589957	520980	903381	540834	819744	1201274	820580	556374	886129	571514	603820	547034	502749	523321	468382	834985	319623	603169	584107
1690	(R)-3-hydroxybutyrylcarnitine	Lipid	Fatty Acid Metabolism (Acyl Carnitine, Hydroxy)	43264	LC/MS Pos Early	100003926	2400	248.149	53481617			HMDB13127	828241	694757	718056	836258	753299	628018	778017	673501	636406	712096	771594	830097	593001	817148	645221	692717	668088	655446	685882	677572	739480	704233	619464	603359	844387	836002	854824	880391	868954	888394	750495	806403	678569	674620	705430	742336	666974
1691	(S)-3-hydroxybutyrylcarnitine	Lipid	Fatty Acid Metabolism (Acyl Carnitine, Hydroxy)	52984	LC/MS Pos Early	100009271	2340	248.149				HMDB13127	1047361	990697	1083248	1006645	872800	973388	838057	829154	793897	890674	927444	901973	868658	813063	804550	990151	796681	832315	858912	780501	822988	845165	941153	792318	1110544	1098415	940960	1.03291e+06	928518	882270	973570	897109	838507	968141	820195	947552	796860
2526	1-(1-enyl-oleoyl)-GPE (P-18:1)*	Lipid	Lysoplasmalogen	44621	LC/MS Pos Late	100005372	1566	464.314					70538	66392		95575	81600	62639	60993	58019		76515	74741	74604	67976	54877	60918	81841	85228	75738	70302	94873	89699	66034	83576	60157	78867		58525	89446	55506	70119	87553	89554	80655	67192	85521	72736
2495	1-(1-enyl-palmitoyl)-2-arachidonoyl-GPE (P-16:0/20:4)*	Lipid	Plasmalogen	52673	LC/MS Pos Late	100009002	2270	724.528				HMDB11352	49465136	48231592	46885036	52476500	50017124	48609296	47460648	42767696	51090432	47771472	54716224	51066064	50034888	52426976	50982280	45893508	53901996	50537688	46105996	54070072	54013068	48262268	47484472	47880548	51671108	47170968	53320412	55879288	47492140	51458280	59619964	47494952	55824956	47147028	50479680	50668564	52586712
2504	1-(1-enyl-palmitoyl)-2-linoleoyl-GPC (P-16:0/18:2)*	Lipid	Plasmalogen	52682	LC/MS Pos Late	100009009	2226	742.574				HMDB11211	5590504	5550977	4779085	7254665	6640265	5688591	5494271	5339054	6380194	6675449	7627116	7.5113e+06	5455210	7.11531e+06	6158470	6452520	7.78109e+06	7263598	5560846	7422831	7.29494e+06	6.80766e+06	6.83712e+06	6201636	6136969	5978347	5996312	6093186	6857603	7.83194e+06	6362257	5875261	5945354	5207945	6305340	5594107	7500285
2492	1-(1-enyl-palmitoyl)-2-linoleoyl-GPE (P-16:0/18:2)*	Lipid	Plasmalogen	52677	LC/MS Pos Late	100009069	2351	700.528				HMDB11343	4351496	4192341	3.80239e+06	4544032	4589843	4218449	4140677	3816362	4703339	4538836	4720429	4771415	4462781	4369267	4426048	4402910	5266618	4554874	3979966	5048643	4903614	4285227	4586364	4257695	4364222	4406796	4586373	4705038	4457516	5290701	5263014	4261653	5123948	3936243	4911132	4469571	5497375
2497	1-(1-enyl-palmitoyl)-2-oleoyl-GPC (P-16:0/18:1)*	Lipid	Plasmalogen	52478	LC/MS Pos Late	100009007	2443	744.59					8037341	7412036	6911361	8336212	7838987	7856735	6537632	7279813	8482916	8199633	9014038	9489105	8515390	9744792	8673626	8668460	10083375	10152073	7961143	9801279	9780486	9393403	9232210	9178749	8577998	7545433	6927195	8506264	7901347	9862944	8765047	7486571	9249510	8171389	9126293	8408612	9843962
2491	1-(1-enyl-palmitoyl)-2-oleoyl-GPE (P-16:0/18:1)*	Lipid	Plasmalogen	52477	LC/MS Pos Late	100009005	2600	702.543				HMDB11342	25794076	25227880	21880166	26403906	24690132	23885722	22031444	24549048	25479458	23685288	27454392	26649276	26463734	26534420	25269018	25453722	27513600	25998450	22911292	26780032	27123620	23927024	26689384	25488648	25535468	23751524	22769356	27128174	25980528	27700764	28273946	25089594	27557354	23599164	25549076	26159436	27949660
2494	1-(1-enyl-palmitoyl)-2-palmitoleoyl-GPC (P-16:0/16:1)*	Lipid	Plasmalogen	52713	LC/MS Pos Late	100009160	2218	716.559				HMDB11207	416577	366323	394523	541844	524355	483081	392512	488610	630953	708080	608680	576755	622426	705325	652763	736943	879222	837980	594402	625600	859836	677757	768184	891793	311933	390476	349788	481216	540848	690889	589451	442858	723611	552842	711013	696540	807976
2493	1-(1-enyl-palmitoyl)-2-palmitoyl-GPC (P-16:0/16:0)*	Lipid	Plasmalogen	52716	LC/MS Pos Late	100009162	2454	718.574	11146967			HMDB11206	2759306	2635578	2361742	2836787	2536650	2595828	2156096	2434543	2672978	2587387	2.93647e+06	2.98816e+06	2591015	3.08411e+06	2799621	2.82004e+06	2922889	3097559	2504141	2943520	2.99661e+06	2881777	2865031	2725058	3008000	2570382	2402393	2931903	2740820	3.31692e+06	2874933	2417560	3008134	2632208	2821119	2789957	3126088
2523	1-(1-enyl-palmitoyl)-GPC (P-16:0)*	Lipid	Lysoplasmalogen	52474	LC/MS Pos Late	100002875	1547	480.345	10917802			HMDB10407	837822	713003	658277	779006	829343	818192	699869	628485	686157	814707	867621	845148	737446	867677	658958	775876	876182	866869	683612	876148	832459	770415	760898	765273	854372	704965	731856	806725	737118	876446	801027	705199	687563	661020	720498	643759	786344
2524	1-(1-enyl-palmitoyl)-GPE (P-16:0)*	Lipid	Lysoplasmalogen	39270	LC/MS Pos Late	100003000	1558	438.298					128017	106576	86625	149675	125045	117744	89083	128546	108356	111294	162183	140573	117218	144005	128324	124667	129949	127305	94233	145526	121771	106718	139148	124927	125417	110175	121029	144479	126505	144022	128050	113133	123308		127877	123380	126834
2508	1-(1-enyl-stearoyl)-2-arachidonoyl-GPE (P-18:0/20:4)*	Lipid	Plasmalogen	52475	LC/MS Pos Late	100008999	2511	752.559	9547058			HMDB05779	134371664	143139344	126569256	144876768	138101552	137506112	129146840	132908424	152196624	140396608	156543584	147371440	133289344	148226400	139236176	134133728	164651344	142522304	128428464	143323616	147964160	137089056	148184320	130550112	138090256	139963840	138002400	155417744	138988544	163458512	154166320	133640736	158103184	143487920	136353920	141851280	156590848
2499	1-(1-enyl-stearoyl)-2-oleoyl-GPE (P-18:0/18:1)	Lipid	Plasmalogen	52614	LC/MS Pos Late	100008919	2950	730.574		144371-68-6		HMDB11375	26456276	25925828	23337220	29069170	26487952	27291368	25730908	24081544	26318672	26416412	30779744	29854424	27667468	31471182	27053488	26712420	30199572	29165544	25566612	30379628	29553780	27689364	26805674	24873914	28015986	27859242	27651676	29365004	27474830	30930566	29438030	26065220	30723358	26886964	26216268	28304446	32657154
2528	1-(1-enyl-stearoyl)-GPE (P-18:0)*	Lipid	Lysoplasmalogen	39271	LC/MS Pos Late	100003001	1649	466.329					371273	257774	291508	411320	324998	318718	303372	234046	312092	314818	380643	416664	276984	385473	348949	332090	444550	364932	278906	380864	372608	334908	365914	328309	299843	332600	325208	329826	350031	429154	326653	357418	298518	310682	405787	339132	364608
2087	1,2-dilinoleoyl-GPC (18:2/18:2)	Lipid	Phosphatidylcholine (PC)	52603	LC/MS Pos Late	100008903	2006	782.569	5288075	998-06-1		HMDB08138	13082291	13470559	11702855	14245192	13957770	12615742	10815899	11716438	12053080	12197650	12060834	11808914	9500924	10248483	9607617	10795679	10038637	9669551	9202754	9044486	8650943	8016620	10307927	10209899	13816481	13320266	12801387	14767637	10998168	13742149	12318482	11223519	11306072	9677338	10957867	9746820	10554270
2169	1,2-dilinoleoyl-GPE (18:2/18:2)*	Lipid	Phosphatidylethanolamine (PE)	53174	LC/MS Pos Late	100009217	2083	740.523	9546812			HMDB09093	6040167	5603562	4854508	6.23743e+06	5.75438e+06	5408348	4779214	5177594	5469087	5488725	6.7201e+06	6077139	5629788	5743038	5459081	5516510	6727636	5476957	4833431	6091492	6.47674e+06	5258162	5548243	5257186	4903691	5323589	5280535	6256987	5446872	5626775	6879793	5584196	6.75822e+06	5967151	5834834	6324368	6842066
2010	1,2-dipalmitoyl-GPC (16:0/16:0)	Lipid	Phosphatidylcholine (PC)	19130	LC/MS Pos Late	100000657	2365	734.569	452110	63-89-8		HMDB00564	82587200	80617936	71323312	85432208	84894776	73499648	72788752	75191184	83785536	80260336	83401392	87113968	84227224	82026856	80007032	83741064	92107280	81173632	74730040	90025696	90193648	79400560	86461272	78848888	92105256	91816952	94209888	98605048	90194456	102004968	100345656	86367080	100549056	86004752	93967048	90307312	103625712
2130	1,2-dipalmitoyl-GPE (16:0/16:0)*	Lipid	Phosphatidylethanolamine (PE)	57341	LC/MS Pos Late	100009204	2498	692.523	445468			HMDB08923	2955404	3156791	2714955	3126283	3043271	2925657	2882576	2953296	3.36032e+06	3091138	3.45612e+06	3088537	2948603	3.38288e+06	3017116	3226850	3467497	2979005	2807133	3164862	3283749	2980958	3223799	2944540	3210819	3.42847e+06	3302179	3880885	3265122	3.71783e+06	3.77636e+06	3230139	4039631	3619094	3375227	3446981	4260113
2240	1,2-distearoyl-GPG (18:0/18:0)	Lipid	Phosphatidylglycerol (PG)	52624	LC/MS Polar	100008912	735	777.565		200880-42-8			590639	607633	521383	423772	510995	489515	505897	464513	439854	401803	547713	510368	437182	535979	478285	464793	468367	482388	484654	540857	465741	488859	461745	404705	490061	509046	501456	529788	571232	565868	614429	570283	551646	509501	530694	530154	504132
[truncated: 445 more rows]
[truncated: 11 more columns]

## Sheet: Hxn
Additional file 1 (Sheet 4): Raw metabolomic data obtained in quadruplicate from uninfected and parasite-infected cultures at the indicated time points. These data were collected from malaria parasites maintained with limited hypoxanthine (0.5 uM) in the culture medium [PMID: 30890151]. As a first step, we used the Bradford protein concentration of each sample to normalize the raw data from diffe…												SAMPLE NAME	JHOP-05442	JHOP-05443	JHOP-05444	JHOP-05445	JHOP-05446	JHOP-05447	JHOP-05448	JHOP-05449	JHOP-05450	JHOP-05451	JHOP-05452	JHOP-05453	JHOP-05454	JHOP-05455	JHOP-05456	JHOP-05457	JHOP-05458	JHOP-05459	JHOP-05460	JHOP-05461	JHOP-05462	JHOP-05463	JHOP-05464	JHOP-05465	JHOP-05418	JHOP-05419	JHOP-05420	JHOP-05421	JHOP-05422	JHOP-05423	JHOP-05424	JHOP-05425	JHOP-05426	JHOP-05427	JHOP-05428	JHOP-05429	JHOP-05430
[truncated: 516 more rows]
[truncated: 11 more columns]

[truncated: 1 more sheets: Pure 1]
