# Supplementary material for: Inter-study and time-dependent variability of metabolite abundance in cultured red blood cells
Source: Malar J. 2021 Jul 2;20:299. doi: 10.1186/s12936-021-03780-5 (PMC8254254; doi:10.1186/s12936-021-03780-5)
Supplement: Supplementary file 3 — Additional file 3. List of overlapping metabolites with significant raw count (>1000) and their respective ζ values. [file 12936_2021_3780_MOESM3_ESM.xlsx]

## Sheet: Sheet1
Additional file 3: List of overlapping metabolites with significant raw count (>1,000) and their respective zeta values. The fold-change (FC) values and zeta values are computed based on equation 1 and 2 of the manuscript.
Metabolite	Major pathway	Subordintae pathway	mean FC	std FC	abs log2	CoV^2	Zeta		Zeta is equal to square of CoV plus abs log2 of mFC
1-stearoyl-2-arachidonoyl-GPE (18:0/20:4)	Lipid	Phospholipid Metabolism	0.999202	0.022749	0.00115191	0.000519596	0.00167025		Median Zeta value:		0.133802
1-palmitoyl-2-linoleoyl-GPE (16:0/18:2)	Lipid	Phospholipid Metabolism	0.998444	0.0227592	0.00224694	0.00186776	0.00276653
C-glycosyltryptophan	Amino Acid	Tryptophan Metabolism	1.00124	0.0432711	0.00178543	0.000780128	0.00365319
trans-4-hydroxyproline	Amino Acid	Urea cycle; Arginine and Proline Metabolism	1.00305	0.0280159	0.00438862	0.00108912	0.00516875
N-stearoyl-sphingosine (d18:1/18:0)*	Lipid	Sphingolipid Metabolism	0.99601	0.0328702	0.00576846	0.000598504	0.00685758
1-(1-enyl-palmitoyl)-2-palmitoyl-GPC (P-16:0/16:0)*	Lipid	Plasmalogen	0.995509	0.0243545	0.00649434	0.00208251	0.00709285
1-stearoyl-2-arachidonoyl-GPI (18:0/20:4)	Lipid	Phospholipid Metabolism	1.00395	0.045815	0.00569391	0.00267881	0.00777642
1-linoleoyl-GPC (18:2)	Lipid	Lysolipid	0.996153	0.0515581	0.00556118	0.000414277	0.00823999
1-stearoyl-2-arachidonoyl-GPS (18:0/20:4)	Lipid	Phosphatidylserine (PS)	0.994487	0.0202416	0.0079752	0.000908275	0.00838948
1-oleoyl-2-linoleoyl-GPE (18:1/18:2)*	Lipid	Phospholipid Metabolism	0.994042	0.029958	0.00862103	0.000825668	0.00952931
1-oleoyl-2-arachidonoyl-GPE (18:1/20:4)*	Lipid	Phospholipid Metabolism	0.993684	0.028553	0.009141	0.000302808	0.00996667
valine	Amino Acid	Leucine, Isoleucine and Valine Metabolism	0.991965	0.0172616	0.0116393	0.00267305	0.0119421
sphingomyelin (d18:1/19:0, d19:1/18:0)*	Lipid	Sphingolipid Metabolism	1.00685	0.0520559	0.00985525	0.000587653	0.0125283
1-(1-enyl-palmitoyl)-2-arachidonoyl-GPE (P-16:0/20:4)*	Lipid	Plasmalogen	0.991566	0.0240371	0.0122199	0.00096093	0.0128076
1-stearoyl-GPC (18:0)	Lipid	Lysolipid	1.00876	0.0312705	0.0125851	0.00231689	0.0135461
arachidoylcarnitine (C20)*	Lipid	Fatty Acid Metabolism(Acyl Carnitine)	1.00908	0.0485714	0.0130475	0.000694962	0.0153644
sphingomyelin (d18:1/22:1, d18:2/22:0, d16:1/24:1)*	Lipid	Sphingolipid Metabolism	1.01048	0.0266383	0.0150358	0.000784816	0.0157307
1-(1-enyl-stearoyl)-2-arachidonoyl-GPE (P-18:0/20:4)*	Lipid	Plasmalogen	0.988989	0.0277061	0.0159738	0.000632669	0.0167586
succinylcarnitine (C4-DC)	Energy	TCA Cycle	0.988848	0.0248724	0.01618	0.000305913	0.0168126
1-palmitoyl-2-arachidonoyl-GPE (16:0/20:4)*	Lipid	Phospholipid Metabolism	0.987444	0.0172707	0.0182294	0.000741213	0.0185353
asparagine	Amino Acid	Alanine and Aspartate Metabolism	1.01246	0.0275644	0.0178597	0.00225032	0.0186009
1-palmitoyl-2-linoleoyl-GPC (16:0/18:2)	Lipid	Phospholipid Metabolism	0.988533	0.0468936	0.0166393	0.0010432	0.0188896
betaine	Amino Acid	Glycine, Serine and Threonine Metabolism	0.987106	0.0318822	0.0187228	0.00300229	0.019766
N-acetylarginine	Amino Acid	Urea cycle; Arginine and Proline Metabolism	0.98748	0.0541071	0.018177	0.0127586	0.0211793
malate	Energy	TCA Cycle	0.993716	0.112244	0.00909422	0.000736376	0.0218528
lactosyl-N-palmitoyl-sphingosine (d18:1/16:0)	Lipid	Sphingolipid Metabolism	0.984489	0.0267153	0.0225525	0.000573699	0.0232889
1-(1-enyl-stearoyl)-2-oleoyl-GPE (P-18:0/18:1)	Lipid	Plasmalogen	0.981296	0.023504	0.0272395	0.00213023	0.0278132
1-palmitoyl-GPC (16:0)	Lipid	Lysolipid	1.01925	0.0470428	0.027504	0.00812255	0.0296342
hypoxanthine	Nucleotide	Purine Metabolism, (Hypo)Xanthine/Inosine containing	0.984485	0.0887269	0.0225594	0.000642265	0.0306819
1-stearoyl-2-oleoyl-GPS (18:0/18:1)	Lipid	Phosphatidylserine (PS)	1.02208	0.0259025	0.0315096	0.00264895	0.0321518
N-acetylglucosaminylasparagine	Carbohydrate	Aminosugar Metabolism	1.0207	0.0525334	0.0295605	0.0152772	0.0322094
4-hydroxy-nonenal-glutathione	Amino Acid	Glutathione Metabolism	1.01267	0.125167	0.0181637	0.00132201	0.0334409
1-palmitoyl-2-oleoyl-GPC (16:0/18:1)	Lipid	Phospholipid Metabolism	1.02281	0.0371889	0.0325416	0.00356441	0.0338636
HEPES	Xenobiotics	Chemical	0.978195	0.0584009	0.0318057	0.0110129	0.0353701
N-acetylserine	Amino Acid	Glycine, Serine and Threonine Metabolism	1.01741	0.106769	0.0248999	0.00113229	0.0359129
sphingomyelin (d18:2/23:1)*	Lipid	Sphingolipid Metabolism	0.975477	0.0328243	0.0358195	0.00107405	0.0369518
1-stearoyl-2-arachidonoyl-GPC (18:0/20:4)	Lipid	Phospholipid Metabolism	1.02612	0.0336287	0.0371943	0.00119932	0.0382683
1,2-dipalmitoyl-GPE (16:0/16:0)*	Lipid	Phospholipid Metabolism	0.973243	0.0337046	0.039128	0.000926071	0.0403273
deoxycarnitine	Lipid	Carnitine Metabolism	1.02794	0.0312818	0.0397604	0.00163106	0.0406864
sphingomyelin (d18:0/18:0, d19:0/17:0)*	Lipid	Sphingolipid Metabolism	1.02777	0.0415078	0.0395143	0.0011378	0.0411453
1-palmitoyl-2-oleoyl-GPE (16:0/18:1)	Lipid	Phospholipid Metabolism	1.02925	0.034718	0.0415996	0.000501196	0.0427374
sphingomyelin (d18:1/20:0, d16:1/22:0)*	Lipid	Sphingolipid Metabolism	1.03046	0.0230694	0.0432913	0.00061742	0.0437925
choline	Lipid	Phospholipid Metabolism	1.03047	0.0256052	0.0433089	0.0013814	0.0439263
proline	Amino Acid	Urea cycle; Arginine and Proline Metabolism	0.970823	0.0360827	0.0427193	0.00242285	0.0441007
sphingomyelin (d18:1/21:0, d17:1/22:0, d16:1/23:0)*	Lipid	Sphingolipid Metabolism	1.02963	0.0506807	0.0421216	0.00245021	0.0445444
alanine	Amino Acid	Alanine and Aspartate Metabolism	0.970473	0.048038	0.0432407	0.00213221	0.0456909
sphingomyelin (d18:1/25:0, d19:0/24:1, d20:1/23:0, d19:1/24:0)*	Lipid	Sphingolipid Metabolism	1.03076	0.0475963	0.0437126	0.00235114	0.0458448
1-oleoyl-GPC (18:1)	Lipid	Lysolipid	1.03069	0.0499764	0.0436054	0.00139306	0.0459565
nicotinamide	Cofactors and Vitamins	Nicotinate and Nicotinamide Metabolism	1.0314	0.0384956	0.0446011	0.00345323	0.0459942
sphingomyelin (d18:2/24:2)*	Lipid	Sphingolipid Metabolism	0.968919	0.0569378	0.0455514	0.000786977	0.0490046
threonine	Amino Acid	Glycine, Serine and Threonine Metabolism	0.967042	0.0271285	0.0483492	0.000964197	0.0491362
leucine	Amino Acid	Leucine, Isoleucine and Valine Metabolism	0.966422	0.0300089	0.0492753	0.000729363	0.0502395
sphingomyelin (d18:1/18:1, d18:2/18:0)	Lipid	Sphingolipid Metabolism	0.964815	0.0260565	0.0516762	0.00319577	0.0524056
1-stearoyl-2-oleoyl-GPE (18:0/18:1)	Lipid	Phospholipid Metabolism	1.03473	0.0584944	0.0492534	0.00483417	0.0524492
hippurate	Xenobiotics	Benzoate Metabolism	0.967453	0.0672653	0.0477366	0.000307728	0.0525707
sphingomyelin (d18:1/20:1, d18:2/20:0)*	Lipid	Sphingolipid Metabolism	0.962362	0.0168819	0.055348	0.00374339	0.0556558
3-indoxyl sulfate	Amino Acid	Tryptophan Metabolism	1.03764	0.0634865	0.0533115	0.00143658	0.0570549
serine	Amino Acid	Glycine, Serine and Threonine Metabolism	0.962145	0.0364674	0.0556745	0.000948677	0.0571111
ornithine	Amino Acid	Urea cycle; Arginine and Proline Metabolism	1.04005	0.0320341	0.0566499	0.00404823	0.0575986
creatine phosphate	Amino Acid	Creatine Metabolism	1.03792	0.0660386	0.0536993	0.00074318	0.0577475
sphingomyelin (d18:2/14:0, d18:1/14:1)*	Lipid	Sphingolipid Metabolism	0.960401	0.0261818	0.0582907	0.00147003	0.0590339
phosphate	Energy	Oxidative Phosphorylation	0.960702	0.0368343	0.0578388	0.000887137	0.0593088
1,2-dipalmitoyl-GPC (16:0/16:0)	Lipid	Phospholipid Metabolism	1.0424	0.0310476	0.0599022	0.00154653	0.0607894
stachydrine	Xenobiotics	Food Component/Plant	0.958008	0.0376746	0.0618898	0.000793576	0.0634363
sphingomyelin (d18:1/22:2, d18:2/22:1, d16:1/24:2)*	Lipid	Sphingolipid Metabolism	0.957414	0.0269708	0.0627855	0.00126665	0.0635791
lysine	Amino Acid	Lysine Metabolism	0.957714	0.0340851	0.0623339	0.00530011	0.0636005
beta-citrylglutamate	Amino Acid	Glutamate Metabolism	1.04205	0.0758634	0.0594297	0.00270048	0.0647298
sphingomyelin (d18:2/21:0, d16:2/23:0)*	Lipid	Sphingolipid Metabolism	1.04474	0.0542912	0.0631471	0.000599848	0.0658476
sphingomyelin (d18:2/24:1, d18:1/24:2)*	Lipid	Sphingolipid Metabolism	1.0468	0.0256381	0.0659922	0.00146113	0.066592
orotidine	Nucleotide	Pyrimidine Metabolism, Orotate containing	0.953203	0.0364359	0.069145	0.00265526	0.0706061
palmitoylcarnitine (C16)	Lipid	Fatty Acid Metabolism(Acyl Carnitine)	0.953881	0.0491527	0.0681183	0.00536807	0.0707736
phenol sulfate	Amino Acid	Phenylalanine and Tyrosine Metabolism	0.95474	0.0699511	0.0668204	0.0295764	0.0721885
linolenate [alpha or gamma; (18:3n3 or 6)]	Lipid	Polyunsaturated Fatty Acid (n3 and n6)	0.970827	0.166961	0.0427133	0.00760548	0.0722897
orotate	Nucleotide	Pyrimidine Metabolism, Orotate containing	1.04587	0.09121	0.064708	0.000905667	0.0723135
stearoyl sphingomyelin (d18:1/18:0)	Lipid	Sphingolipid Metabolism	1.05094	0.0316272	0.0716746	0.0009806	0.0725803
tricosanoyl sphingomyelin (d18:1/23:0)*	Lipid	Sphingolipid Metabolism	1.05241	0.0329558	0.0736993	0.00343269	0.0746799
1-stearoyl-GPE (18:0)	Lipid	Lysolipid	1.05254	0.0616674	0.0738734	0.00151185	0.0773061
1-stearoyl-2-oleoyl-GPC (18:0/18:1)	Lipid	Phospholipid Metabolism	1.05426	0.0409923	0.076231	0.00104013	0.0777429
glucose	Carbohydrate	Glycolysis, Gluconeogenesis, and Pyruvate Metabolism	0.9481	0.0305772	0.0768886	0.000513457	0.0779287
1-(1-enyl-palmitoyl)-2-linoleoyl-GPE (P-16:0/18:2)*	Lipid	Plasmalogen	0.945319	0.0214205	0.0811276	0.00421577	0.081641
3-hydroxybutyrylcarnitine (2)	Lipid	Fatty Acid Metabolism(Acyl Carnitine)	0.947483	0.0615191	0.0778278	0.00151093	0.0820436
behenoyl dihydrosphingomyelin (d18:0/22:0)*	Lipid	Sphingolipid Metabolism	1.0581	0.041129	0.0814767	0.000805868	0.0829876
1-palmitoyl-2-stearoyl-GPC (16:0/18:0)	Lipid	Phospholipid Metabolism	1.05863	0.0300522	0.0821993	0.00581835	0.0830052
adenosine 5'-monophosphate (AMP)	Nucleotide	Purine Metabolism, Adenine containing	0.947522	0.0722751	0.0777693	0.00045881	0.0835877
phenylalanine	Amino Acid	Phenylalanine and Tyrosine Metabolism	0.943902	0.0202182	0.0832907	0.00128928	0.0837495
tryptophan betaine	Amino Acid	Tryptophan Metabolism	0.944089	0.033899	0.0830056	0.00113962	0.0842949
1-(1-enyl-palmitoyl)-2-linoleoyl-GPC (P-16:0/18:2)*	Lipid	Plasmalogen	1.06033	0.035795	0.084517	0.000903918	0.0856566
histidine	Amino Acid	Histidine Metabolism	0.94175	0.0283139	0.0865834	0.00166146	0.0874874
N-palmitoyl-sphingosine (d18:1/16:0)	Lipid	Sphingolipid Metabolism	1.06268	0.0433158	0.087703	0.0036701	0.0893645
choline phosphate	Lipid	Phospholipid Metabolism	0.941741	0.057052	0.0865977	0.000797813	0.0902678
methionine	Amino Acid	Methionine, Cysteine, SAM and Taurine Metabolism	0.939611	0.0265398	0.089865	0.00373571	0.0906628
sphingomyelin (d18:2/23:0, d18:1/23:1, d17:1/24:1)*	Lipid	Sphingolipid Metabolism	1.06245	0.0649377	0.0873995	0.00124207	0.0911352
tyrosine	Amino Acid	Phenylalanine and Tyrosine Metabolism	0.938652	0.0330809	0.0913375	0.000716022	0.0925795
1-(1-enyl-palmitoyl)-2-oleoyl-GPE (P-16:0/18:1)*	Lipid	Plasmalogen	0.937777	0.0250936	0.0926831	0.000773903	0.0933991
sphingomyelin (d18:2/16:0, d18:1/16:1)*	Lipid	Sphingolipid Metabolism	1.06764	0.0297008	0.0944262	0.0032153	0.0952001
biotin	Cofactors and Vitamins	Biotin Metabolism	0.936852	0.0531229	0.0941066	0.000528593	0.0973219
sphingomyelin (d18:1/14:0, d16:1/16:0)*	Lipid	Sphingolipid Metabolism	1.06989	0.024598	0.0974622	0.00330014	0.0979908
1-palmitoyl-2-arachidonoyl-GPC (16:0/20:4n6)	Lipid	Phospholipid Metabolism	0.934953	0.0537101	0.0970345	0.000740212	0.100335
palmitoyl dihydrosphingomyelin (d18:0/16:0)*	Lipid	Sphingolipid Metabolism	1.07319	0.029198	0.101901	0.00174376	0.102641
sphingomyelin (d18:1/17:0, d17:1/18:0, d19:1/16:0)	Lipid	Sphingolipid Metabolism	1.074	0.0448486	0.102999	0.0015499	0.104742
tryptophan	Amino Acid	Tryptophan Metabolism	0.929441	0.036591	0.105565	0.0189317	0.107115
fumarate	Energy	TCA Cycle	1.06333	0.146306	0.0885904	0.00155061	0.107522
glycosyl-N-palmitoyl-sphingosine (d18:1/16:0)	Lipid	Sphingolipid Metabolism	0.928965	0.0365806	0.106304	0.00352625	0.107855
cholesterol	Lipid	Sterol	1.07563	0.0638736	0.105188	0.000941272	0.108714
lignoceroyl sphingomyelin (d18:1/24:0)	Lipid	Sphingolipid Metabolism	1.08198	0.0331952	0.113669	0.0173396	0.11461
N-behenoyl-sphingadienine (d18:2/22:0)*	Lipid	Sphingolipid Metabolism	1.07046	0.140958	0.0982296	0.000951725	0.115569
isoleucine	Amino Acid	Leucine, Isoleucine and Valine Metabolism	0.922761	0.0284672	0.115971	0.00468584	0.116923
methylphosphate	Nucleotide	Purine and Pyrimidine Metabolism	1.08454	0.0742405	0.117089	0.00240825	0.121775
adenine	Nucleotide	Purine Metabolism, Adenine containing	1.08644	0.0533161	0.119614	0.00277611	0.122022
sphingomyelin (d18:1/24:1, d18:2/24:0)*	Lipid	Sphingolipid Metabolism	1.0881	0.0573305	0.121808	0.00142517	0.124584
1-palmitoyl-2-palmitoleoyl-GPC (16:0/16:1)*	Lipid	Phospholipid Metabolism	0.916031	0.0345815	0.126532	0.00937144	0.127957
nicotinamide adenine dinucleotide (NAD+)	Cofactors and Vitamins	Nicotinate and Nicotinamide Metabolism	1.08704	0.105232	0.1204	0.0174724	0.129771
eicosapentaenoate (EPA; 20:5n3)	Lipid	Polyunsaturated Fatty Acid (n3 and n6)	1.08217	0.143045	0.113926	0.0164466	0.131399
oleate/vaccenate (18:1)	Lipid	Long Chain Fatty Acid	1.08371	0.138979	0.115973	0.00573154	0.13242
glutathione, reduced (GSH)	Amino Acid	Glutathione Metabolism	0.915054	0.069276	0.128071	0.00211117	0.133802
1,2-dilinoleoyl-GPE (18:2/18:2)*	Lipid	Phospholipid Metabolism	0.912256	0.0419159	0.132489	0.00311107	0.1346
behenoyl sphingomyelin (d18:1/22:0)*	Lipid	Sphingolipid Metabolism	1.10041	0.0613776	0.138045	0.00278314	0.141156
1-oleoyl-2-linoleoyl-GPC (18:1/18:2)*	Lipid	Phospholipid Metabolism	0.904076	0.0476949	0.145484	0.002599	0.148267
cholate	Lipid	Primary Bile Acid Metabolism	0.900601	0.045913	0.15104	0.00537074	0.153639
1-palmitoyl-GPE (16:0)	Lipid	Lysolipid	1.1124	0.0815223	0.153671	0.00490326	0.159041
4-cholesten-3-one	Lipid	Sterol	1.11384	0.0779951	0.155548	0.00408299	0.160451
oleoylcarnitine (C18:1)	Lipid	Fatty Acid Metabolism(Acyl Carnitine)	0.896556	0.0572884	0.157534	0.0117471	0.161617
UDP-glucose	Carbohydrate	Nucleotide Sugar	1.10972	0.120276	0.150192	0.0181739	0.161939
cysteine	Amino Acid	Methionine, Cysteine, SAM and Taurine Metabolism	0.905132	0.122021	0.143799	0.00679697	0.161973
glycocholate	Lipid	Primary Bile Acid Metabolism	0.897294	0.0739763	0.156347	0.00187069	0.163144
phenol red	Xenobiotics	Chemical	0.894093	0.0386709	0.161503	0.00432797	0.163374
1-(1-enyl-palmitoyl)-2-oleoyl-GPC (P-16:0/18:1)*	Lipid	Plasmalogen	1.11752	0.0735185	0.160298	0.005109	0.164626
glutamine	Amino Acid	Glutamate Metabolism	0.894033	0.063903	0.1616	0.0031618	0.166709
riboflavin (Vitamin B2)	Cofactors and Vitamins	Riboflavin Metabolism	0.891871	0.0501498	0.165093	0.0101977	0.168255
10-nonadecenoate (19:1n9)	Lipid	Long Chain Fatty Acid	1.11581	0.112679	0.158091	0.0132812	0.168289
glutathione, oxidized (GSSG)	Amino Acid	Glutathione Metabolism	0.897291	0.103407	0.156352	0.00481605	0.169634
aspartate	Amino Acid	Alanine and Aspartate Metabolism	1.12401	0.0780035	0.168651	0.00496121	0.173467
ergothioneine	Xenobiotics	Food Component/Plant	0.889095	0.0626242	0.16959	0.0059478	0.174551
5-methylthioadenosine (MTA)	Amino Acid	Polyamine Metabolism	1.12621	0.0868558	0.17148	0.0021907	0.177428
N-acetylglucosamine/N-acetylgalactosamine	Carbohydrate	Aminosugar Metabolism	0.884858	0.0414156	0.176483	0.00899023	0.178673
myo-inositol	Lipid	Inositol Metabolism	1.12567	0.106733	0.17079	0.00829208	0.17978
1-stearoyl-GPS (18:0)*	Lipid	Lysolipid	1.12694	0.10262	0.172409	0.00399739	0.180701
palmitoyl sphingomyelin (d18:1/16:0)	Lipid	Sphingolipid Metabolism	1.13229	0.0715888	0.17924	0.0215514	0.183238
10-heptadecenoate (17:1n7)	Lipid	Long Chain Fatty Acid	1.11899	0.164273	0.1622	0.00483779	0.183751
S-methylglutathione	Amino Acid	Glutathione Metabolism	0.880068	0.0612125	0.184312	0.00839114	0.18915
aconitate [cis or trans]	Energy	TCA Cycle	0.881122	0.0807135	0.182587	0.0206753	0.190978
creatinine	Amino Acid	Creatine Metabolism	0.888133	0.127704	0.171152	0.0141323	0.191828
glycerophosphoethanolamine	Lipid	Phospholipid Metabolism	1.1334	0.134738	0.18066	0.00100076	0.194792
N6,N6,N6-trimethyllysine	Amino Acid	Lysine Metabolism	0.868316	0.027469	0.203708	0.00363668	0.204709
myristoyl dihydrosphingomyelin (d18:0/14:0)*	Lipid	Sphingolipid Metabolism	1.15038	0.0693735	0.202111	0.0215103	0.205748
7-hydroxycholesterol (alpha or beta)	Lipid	Sterol	1.13713	0.166775	0.185394	0.00236205	0.206904
N-palmitoyl-sphinganine (d18:0/16:0)	Lipid	Sphingolipid Metabolism	1.15518	0.0561428	0.208119	0.00363644	0.210481
p-cresol sulfate	Amino Acid	Phenylalanine and Tyrosine Metabolism	0.866356	0.0522437	0.206969	0.00999549	0.210605
1-(1-enyl-stearoyl)-GPE (P-18:0)*	Lipid	Lysoplasmalogen	1.15167	0.115141	0.203732	0.0113925	0.213728
3-(4-hydroxyphenyl)lactate	Amino Acid	Phenylalanine and Tyrosine Metabolism	0.868547	0.0927048	0.203324	0.00966645	0.214716
inosine	Nucleotide	Purine Metabolism, (Hypo)Xanthine/Inosine containing	1.15869	0.11392	0.212496	0.0165479	0.222162
N-acetylmethionine	Amino Acid	Methionine, Cysteine, SAM and Taurine Metabolism	0.864774	0.111243	0.209604	0.00443838	0.226152
N-acetylglutamine	Amino Acid	Glutamate Metabolism	1.16844	0.0778429	0.224585	0.00545104	0.229023
pantothenate	Cofactors and Vitamins	Pantothenate and CoA Metabolism	1.17287	0.0865942	0.230041	0.00742695	0.235492
myristoylcarnitine (C14)	Lipid	Fatty Acid Metabolism(Acyl Carnitine)	0.850972	0.0733365	0.232817	0.00304908	0.240244
sulfate*	Xenobiotics	Chemical	0.847541	0.0467999	0.238645	0.0131138	0.241694
S-lactoylglutathione	Amino Acid	Glutathione Metabolism	1.17241	0.134259	0.229476	0.0193068	0.24259
nicotinamide ribonucleotide (NMN)	Cofactors and Vitamins	Nicotinate and Nicotinamide Metabolism	1.17291	0.162975	0.230094	0.00418688	0.249401
4-acetamidobenzoate	Xenobiotics	Chemical	0.843326	0.0545683	0.245838	0.00672786	0.250025
glycerol 3-phosphate	Lipid	Glycerolipid Metabolism	1.1937	0.0979117	0.255444	0.0132414	0.262172
uridine	Nucleotide	Pyrimidine Metabolism, Uracil containing	0.840541	0.096722	0.250611	0.0174468	0.263852
acetylcarnitine (C2)	Lipid	Fatty Acid Metabolism(Acyl Carnitine)	0.841294	0.111123	0.249318	0.00245819	0.266765
glycine	Amino Acid	Glycine, Serine and Threonine Metabolism	0.830531	0.0411778	0.267893	0.00558017	0.270352
thiamin (Vitamin B1)	Cofactors and Vitamins	Thiamine Metabolism	1.20583	0.0900758	0.270021	0.00310703	0.275601
N-stearoyl-sphinganine (d18:0/18:0)*	Lipid	Sphingolipid Metabolism	1.20991	0.0674415	0.274904	0.0336942	0.278011
1-palmitoyl-2-stearoyl-GPE (16:0/18:0)*	Lipid	Phospholipid Metabolism	1.18567	0.217642	0.245704	0.0053973	0.279398
methionine sulfoxide	Amino Acid	Methionine, Cysteine, SAM and Taurine Metabolism	1.21979	0.0896137	0.286635	0.0216864	0.292033
glycerate	Carbohydrate	Glycolysis, Gluconeogenesis, and Pyruvate Metabolism	1.21327	0.17867	0.278902	0.037027	0.300588
dihomo-linolenate (20:3n3 or n6)	Lipid	Polyunsaturated Fatty Acid (n3 and n6)	1.20684	0.232225	0.271231	0.0126157	0.308258
1-oleoyl-GPE (18:1)	Lipid	Lysolipid	1.22766	0.13789	0.295911	0.00725114	0.308527
palmitoleoylcarnitine (C16:1)*	Lipid	Fatty Acid Metabolism(Acyl Carnitine)	0.81092	0.0690528	0.302368	0.0102103	0.309619
erythronate*	Carbohydrate	Aminosugar Metabolism	0.810544	0.0819021	0.303037	0.0201259	0.313247
dimethylarginine (SDMA + ADMA)	Amino Acid	Urea cycle; Arginine and Proline Metabolism	0.812656	0.115288	0.299283	0.0199169	0.319409
N-carbamoylaspartate	Nucleotide	Pyrimidine Metabolism, Orotate containing	0.806744	0.113854	0.309817	0.0109433	0.329734
1,2-dilinoleoyl-GPC (18:2/18:2)	Lipid	Phospholipid Metabolism	0.801117	0.083805	0.319914	0.011549	0.330858
dihomo-linolenoylcarnitine (20:3n3 or 6)*	Lipid	Fatty Acid Metabolism(Acyl Carnitine)	0.795333	0.0854716	0.330369	0.0139998	0.341918
linolenoylcarnitine (C18:3)*	Lipid	Fatty Acid Metabolism(Acyl Carnitine)	0.796054	0.0941896	0.329062	0.00384939	0.343062
sphingomyelin (d18:1/15:0, d16:1/17:0)*	Lipid	Sphingolipid Metabolism	1.26534	0.0785061	0.339527	0.00598434	0.343376
isobutyrylcarnitine (C4)	Amino Acid	Leucine, Isoleucine and Valine Metabolism	0.790118	0.0611224	0.339859	0.0154504	0.345844
S-adenosylhomocysteine (SAH)	Amino Acid	Methionine, Cysteine, SAM and Taurine Metabolism	1.26151	0.156806	0.335157	0.00301967	0.350607
N-acetylasparagine	Amino Acid	Alanine and Aspartate Metabolism	1.27984	0.070329	0.355961	0.0198229	0.358981
citrate	Energy	TCA Cycle	0.785213	0.110553	0.348844	0.00622361	0.368667
margaroylcarnitine*	Lipid	Fatty Acid Metabolism(Acyl Carnitine)	1.28989	0.101759	0.367244	0.0270459	0.373467
N-acetylthreonine	Amino Acid	Glycine, Serine and Threonine Metabolism	0.786338	0.129318	0.346779	0.00608529	0.373825
stearoylcarnitine (C18)	Lipid	Fatty Acid Metabolism(Acyl Carnitine)	1.29243	0.10082	0.370089	0.021342	0.376175
creatine	Amino Acid	Creatine Metabolism	0.781094	0.114109	0.356431	0.0279502	0.377773
cysteinylglycine	Amino Acid	Glutathione Metabolism	1.27476	0.213119	0.350228	0.0142765	0.378178
dihydroorotate	Nucleotide	Pyrimidine Metabolism, Orotate containing	0.770838	0.0921031	0.375501	0.0137019	0.389777
arabonate/xylonate	Carbohydrate	Pentose Metabolism	0.762059	0.0892029	0.392026	0.0375814	0.405728
docosapentaenoate (n3 DPA; 22:5n3)	Lipid	Polyunsaturated Fatty Acid (n3 and n6)	1.29787	0.251604	0.376147	0.0239835	0.413729
citrulline	Amino Acid	Urea cycle; Arginine and Proline Metabolism	0.757434	0.117301	0.400809	0.00702711	0.424792
4-guanidinobutanoate	Amino Acid	Guanidino and Acetamido Metabolism	1.35459	0.113552	0.437857	0.0241817	0.444884
inosine 5'-monophosphate (IMP)	Nucleotide	Purine Metabolism, (Hypo)Xanthine/Inosine containing	0.746767	0.116126	0.42127	0.00721875	0.445451
arginine	Amino Acid	Urea cycle; Arginine and Proline Metabolism	0.733441	0.0623155	0.447247	0.0154723	0.454466
pyruvate	Carbohydrate	Glycolysis, Gluconeogenesis, and Pyruvate Metabolism	1.35684	0.168775	0.440254	0.0230158	0.455727
spermidine	Amino Acid	Polyamine Metabolism	0.717099	0.108791	0.479756	0.0156199	0.502772
linoleoylcarnitine (C18:2)*	Lipid	Fatty Acid Metabolism(Acyl Carnitine)	0.712432	0.0890394	0.489175	0.0240377	0.504795
propionylcarnitine (C3)	Lipid	Fatty Acid Metabolism (also BCAA Metabolism)	0.712635	0.110488	0.488765	0.0331673	0.512802
carnitine	Lipid	Carnitine Metabolism	0.711218	0.129526	0.491635	0.0230479	0.524803
ribonate	Carbohydrate	Pentose Metabolism	1.41695	0.215114	0.502784	0.0186185	0.525832
eicosenoylcarnitine (C20:1)*	Lipid	Fatty Acid Metabolism(Acyl Carnitine)	0.701834	0.095765	0.510799	0.062568	0.529418
guanine	Nucleotide	Purine Metabolism, Guanine containing	0.719374	0.179941	0.475185	0.0282123	0.537753
pyroglutamine*	Amino Acid	Glutamate Metabolism	0.695865	0.116881	0.52312	0.00754065	0.551332
glutamate, gamma-methyl ester	Amino Acid	Glutamate Metabolism	1.50249	0.130472	0.587356	0.0517355	0.594897
taurine	Amino Acid	Methionine, Cysteine, SAM and Taurine Metabolism	0.675567	0.153661	0.56583	0.00387212	0.617566
phosphoenolpyruvate (PEP)	Carbohydrate	Glycolysis, Gluconeogenesis, and Pyruvate Metabolism	1.56027	0.0970901	0.641798	0.00896228	0.64567
3-phosphoglycerate	Carbohydrate	Glycolysis, Gluconeogenesis, and Pyruvate Metabolism	1.58433	0.149987	0.663873	0.0342557	0.672835
dihomo-linoleoylcarnitine (C20:2)*	Lipid	Fatty Acid Metabolism(Acyl Carnitine)	0.618388	0.114453	0.693416	0.0532508	0.727672
trigonelline (N'-methylnicotinate)	Cofactors and Vitamins	Nicotinate and Nicotinamide Metabolism	0.615477	0.142028	0.700222	0.0575121	0.753473
fructose	Carbohydrate	Fructose, Mannose and Galactose Metabolism	1.65014	0.395731	0.722586	0.04599	0.780098
thioproline	Xenobiotics	Chemical	0.598596	0.128371	0.740344	0.0354096	0.786334
stearoyl ethanolamide	Lipid	Endocannabinoid	1.77067	0.333195	0.824295	0.0531418	0.859705
5-oxoproline	Amino Acid	Glutathione Metabolism	1.78672	0.411885	0.837318	0.0115776	0.890459
heme	Cofactors and Vitamins	Hemoglobin and Porphyrin Metabolism	1.84448	0.198464	0.883211	0.0460332	0.894789
ophthalmate	Amino Acid	Glutathione Metabolism	1.81675	0.389791	0.861361	0.0514092	0.907395
glutamate	Amino Acid	Glutamate Metabolism	1.81324	0.411127	0.858572	0.0399	0.909981
erucate (22:1n9)	Lipid	Long Chain Fatty Acid	1.88573	0.376674	0.915123	0.0502165	0.955023
gamma-glutamylleucine	Peptide	Gamma-glutamyl Amino Acid	2.05531	0.460576	1.03936	0.0324202	1.08957
lactate	Carbohydrate	Glycolysis, Gluconeogenesis, and Pyruvate Metabolism	2.10563	0.379131	1.07425	0.0748307	1.10667
alpha-ketoglutarate	Energy	TCA Cycle	2.04672	0.559885	1.03332	0.05285	1.10815
gamma-glutamylthreonine	Peptide	Gamma-glutamyl Amino Acid	2.10293	0.483446	1.0724	0.0566679	1.12525
mannitol/sorbitol	Carbohydrate	Fructose, Mannose and Galactose Metabolism	2.14056	0.509561	1.09799	0.0513657	1.15466
gamma-glutamylisoleucine*	Peptide	Gamma-glutamyl Amino Acid	2.20901	0.50065	1.1434	0.066388	1.19477
pyridoxal	Cofactors and Vitamins	Vitamin B6 Metabolism	2.20938	0.569266	1.14364	0.0979268	1.21003
threonate	Cofactors and Vitamins	Ascorbate and Aldarate Metabolism	0.450011	0.140823	1.15197	0.0469685	1.24989
4-imidazoleacetate	Amino Acid	Histidine Metabolism	0.434189	0.0940984	1.2036	0.0542915	1.25057
oleoyl ethanolamide	Lipid	Endocannabinoid	2.41757	0.563307	1.27356	0.112789	1.32785
sedoheptulose-7-phosphate	Carbohydrate	Pentose Phosphate Pathway	2.8137	0.944956	1.49247	1.17625	1.60526
2-hydroxyglutarate	Lipid	Fatty Acid, Dicarboxylate	7.99508	8.67107	2.99911	1.17625	4.17536
