# Supplementary material for: Inter-study and time-dependent variability of metabolite abundance in cultured red blood cells
Source: Malar J. 2021 Jul 2;20:299. doi: 10.1186/s12936-021-03780-5 (PMC8254254; doi:10.1186/s12936-021-03780-5)
Supplement: Supplementary file 4 — Additional file 4: Maximum and minimum flux of metabolic enzymes listed in Table 3 during the five studies. [file 12936_2021_3780_MOESM4_ESM.xlsx]

## Sheet: Main
Additional file 4: Maximum and minimum flux of metabolic enzymes (listed in Table 3) under each culture medium. We found that these metabolic enzyme fluxes differs by greater than 0.1 mmol h-1 gDW-1 at four or more time points between two medium conditions. The sheets labeled pure1_pure2, pure1_hxn, etc. list flux difference between all metabolic fluxes between a pair of medium conditions.
		Pure 1		Hxn		Mev		Fos		Pure 2
Reaction Name	Metabolic Pathway	Min	Max	Min	Max	Min	Max	Min	Max	Min	Max
bicarbonate transport (Cl-/HCO3- exchange)	Bicarbonate equilibration	-2.02151	-1.56697	-2.01439	-1.48225	-2.05463	-1.40691	-1.97487	-1.70795	-1.97391	-1.16468
HCO3 equilibration reaction	Bicarbonate equilibration	1.56697	2.02151	1.48225	2.01439	1.40691	2.05463	1.70795	1.97487	1.16468	1.97391
glutathione oxidoreductase	Glutamate metabolism	3.11767	4.02957	2.95643	4.01776	2.80482	4.1033	3.40955	3.94323	2.3253	3.93697
enolase	Glycolysis	2.21189	3.40395	2.90345	3.43369	2.70859	3.5751	2.72846	3.32725	1.89775	3.47254
glyceraldehyde-3-phosphate dehydrogenase	Glycolysis	2.21189	3.40395	2.90345	3.43369	2.70859	3.5751	2.72846	3.32725	1.89775	3.47254
glucose transport (uniport)	Glycolysis	1.56023	2.01528	1.78727	2.06644	1.5687	2.11944	1.70516	1.97209	1.16265	2.03118
L-lactate reversible transport via proton symport	Glycolysis	-3.40395	-2.21189	-3.43369	-2.90345	-3.5751	-2.70859	-3.32725	-2.72846	-3.47254	-1.89775
L-lactate dehydrogenase	Glycolysis	-3.40395	-2.21189	-3.43369	-2.90345	-3.5751	-2.70859	-3.32725	-2.72846	-3.47254	-1.89775
phosphoglycerate kinase	Glycolysis	-3.40395	-2.21189	-3.43369	-2.90345	-3.5751	-2.70859	-3.32725	-2.72846	-3.47254	-1.89775
phosphoglycerate mutase	Glycolysis	-3.40395	-2.21189	-3.43369	-2.90345	-3.5751	-2.70859	-3.32725	-2.72846	-3.47254	-1.89775
pyruvate kinase	Glycolysis	2.21189	3.40395	2.90345	3.43369	2.70859	3.5751	2.72846	3.32725	1.89775	3.47254
hexokinase (D-glucose:ATP)	Glycolysis	1.56023	2.01528	1.78727	2.06644	1.56633	2.11944	1.70516	1.97209	1.16265	2.03118
triose-phosphate isomerase	Glycolysis	0.701579	1.4303	1.16138	1.41264	1.09639	1.44558	1.09138	1.36528	0.759101	1.4407
K+-Cl- cotransport	Ion transport	-2.02151	-1.56697	-2.01439	-1.48225	-2.05463	-1.40691	-1.97487	-1.70795	-1.97391	-1.16468
H+ exchange	Ion transport	5.06578	5.42495	5.31881	5.45233	4.88722	5.5997	5.22445	5.49458	4.06915	5.4799
Na+/K+ exchanging ATPase	Ion transport	0	0.922708	0.741123	0.98777	0.566128	1.01611	0.644263	0.894174	0.123159	0.973078
inorganic diphosphatase	Oxidative phosphorylation	0.919647	1.20529	1.01034	1.16088	0.88458	1.20787	0.984065	1.12586	0.870853	1.17448
glucose 6-phosphate dehydrogenase	Pentose Phosphate Pathway	1.56023	2.01528	1.47933	2.01155	1.40475	2.05217	1.70516	1.97209	1.16265	1.97085
phosphogluconate dehydrogenase	Pentose Phosphate Pathway	1.56023	2.01528	1.47933	2.01155	1.40475	2.05217	1.70516	1.97209	1.16265	1.97085
6-phosphogluconolactonase	Pentose Phosphate Pathway	1.56023	2.01528	1.47933	2.01155	1.40475	2.05217	1.70516	1.97209	1.16265	1.97085
ribulose 5-phosphate 3-epimerase	Pentose Phosphate Pathway	1.00669	1.3141	0.983778	1.32956	0.952269	1.36778	1.09138	1.28711	0.759101	1.31553

## Sheet: pure1_pure2
Rxn	Rxn Name	Pathway	Min Value 1	Min Value 2	Max Value 1	Max Value 2
EX_glc(e)	D-Glucose exchange		-2.01528	-2.03118	-1.56023	-1.16265
EX_hco3(e)	Bicarbonate exchange		1.56697	1.16468	2.02151	1.97391
EX_lac-L(e)	L-Lactate exchange		2.21189	1.89775	3.40395	3.47254
ENO	enolase	Glycolysis/Gluconeogenesis	2.21189	1.89775	3.40395	3.47254
G6PDH2r	glucose 6-phosphate dehydrogenase	Pentose Phosphate Pathway	1.56023	1.16265	2.01528	1.97085
GAPD	glyceraldehyde-3-phosphate dehydrogenase	Glycolysis/Gluconeogenesis	2.21189	1.89775	3.40395	3.47254
GLCt1r	glucose transport (uniport)	Transport, Extracellular	1.56023	1.16265	2.01528	2.03118
GND	phosphogluconate dehydrogenase	Pentose Phosphate Pathway	1.56023	1.16265	2.01528	1.97085
GTHO	glutathione oxidoreductase	Glutamate metabolism	3.11767	2.3253	4.02957	3.93697
HCO3E	HCO3 equilibration reaction	Miscellaneous	1.56697	1.16468	2.02151	1.97391
HCO3_CLt	bicarbonate transport (Cl-/HCO3- exchange)	Transport, Extracellular	-2.02151	-1.97391	-1.56697	-1.16468
KCCt	K+-Cl- cotransport	Transport, Extracellular	-2.02151	-1.97391	-1.56697	-1.16468
L-LACt2r	L-lactate reversible transport via proton symport	Transport, Extracellular	-3.40395	-3.47254	-2.21189	-1.89775
LDH_L	L-lactate dehydrogenase	Glycolysis/Gluconeogenesis	-3.40395	-3.47254	-2.21189	-1.89775
PGK	phosphoglycerate kinase	Glycolysis/Gluconeogenesis	-3.40395	-3.47254	-2.21189	-1.89775
PGL	6-phosphogluconolactonase	Pentose Phosphate Pathway	1.56023	1.16265	2.01528	1.97085
PGM	phosphoglycerate mutase	Glycolysis/Gluconeogenesis	-3.40395	-3.47254	-2.21189	-1.89775
PYK	pyruvate kinase	Glycolysis/Gluconeogenesis	2.21189	1.89775	3.40395	3.47254
RPE	ribulose 5-phosphate 3-epimerase	Pentose Phosphate Pathway	1.00669	0.759101	1.3141	1.31553
DM_GSH	DM_GSH		3.11767	2.3253	4.02957	3.93697

## Sheet: pure1_hxn
Rxn	Rxn Name	Pathway	Min Value 1	Min Value 2	Max Value 1	Max Value 2
EX_hco3(e)	Bicarbonate exchange		1.56697	1.16468	2.02151	1.97391
G6PDH2r	glucose 6-phosphate dehydrogenase	Pentose Phosphate Pathway	1.56023	1.16265	2.01528	1.97085
GND	phosphogluconate dehydrogenase	Pentose Phosphate Pathway	1.56023	1.16265	2.01528	1.97085
GTHO	glutathione oxidoreductase	Glutamate metabolism	3.11767	2.3253	4.02957	3.93697
HCO3E	HCO3 equilibration reaction	Miscellaneous	1.56697	1.16468	2.02151	1.97391
HCO3_CLt	bicarbonate transport (Cl-/HCO3- exchange)	Transport, Extracellular	-2.02151	-1.97391	-1.56697	-1.16468
KCCt	K+-Cl- cotransport	Transport, Extracellular	-2.02151	-1.97391	-1.56697	-1.16468
PGL	6-phosphogluconolactonase	Pentose Phosphate Pathway	1.56023	1.16265	2.01528	1.97085
RPE	ribulose 5-phosphate 3-epimerase	Pentose Phosphate Pathway	1.00669	0.759101	1.3141	1.31553
DM_GSH	DM_GSH		3.11767	2.3253	4.02957	3.93697

## Sheet: pure1_mev
Rxn	Rxn Name	Pathway	Min Value 1	Min Value 2	Max Value 1	Max Value 2
EX_glc(e)	D-Glucose exchange		-2.01528	-2.03118	-1.56023	-1.16265
EX_h(e)	H+ exchange		5.06578	4.06915	5.42495	5.4799
EX_hco3(e)	Bicarbonate exchange		1.56697	1.16468	2.02151	1.97391
EX_lac-L(e)	L-Lactate exchange		2.21189	1.89775	3.40395	3.47254
ENO	enolase	Glycolysis/Gluconeogenesis	2.21189	1.89775	3.40395	3.47254
G6PDH2r	glucose 6-phosphate dehydrogenase	Pentose Phosphate Pathway	1.56023	1.16265	2.01528	1.97085
GAPD	glyceraldehyde-3-phosphate dehydrogenase	Glycolysis/Gluconeogenesis	2.21189	1.89775	3.40395	3.47254
GLCt1r	glucose transport (uniport)	Transport, Extracellular	1.56023	1.16265	2.01528	2.03118
GND	phosphogluconate dehydrogenase	Pentose Phosphate Pathway	1.56023	1.16265	2.01528	1.97085
GTHO	glutathione oxidoreductase	Glutamate metabolism	3.11767	2.3253	4.02957	3.93697
HCO3E	HCO3 equilibration reaction	Miscellaneous	1.56697	1.16468	2.02151	1.97391
HCO3_CLt	bicarbonate transport (Cl-/HCO3- exchange)	Transport, Extracellular	-2.02151	-1.97391	-1.56697	-1.16468
HEX1	hexokinase (D-glucose:ATP)	Glycolysis/Gluconeogenesis	1.56023	1.16265	2.01528	2.03118
KCCt	K+-Cl- cotransport	Transport, Extracellular	-2.02151	-1.97391	-1.56697	-1.16468
L-LACt2r	L-lactate reversible transport via proton symport	Transport, Extracellular	-3.40395	-3.47254	-2.21189	-1.89775
LDH_L	L-lactate dehydrogenase	Glycolysis/Gluconeogenesis	-3.40395	-3.47254	-2.21189	-1.89775
NaKt	Na+/K+ exchanging ATPase	Transport, Extracellular	0	0.123159	0.922708	0.973078
PGK	phosphoglycerate kinase	Glycolysis/Gluconeogenesis	-3.40395	-3.47254	-2.21189	-1.89775
PGL	6-phosphogluconolactonase	Pentose Phosphate Pathway	1.56023	1.16265	2.01528	1.97085
PGM	phosphoglycerate mutase	Glycolysis/Gluconeogenesis	-3.40395	-3.47254	-2.21189	-1.89775
PPA	inorganic diphosphatase	Oxidative Phosphorylation	0.919647	0.870853	1.20529	1.17448
PYK	pyruvate kinase	Glycolysis/Gluconeogenesis	2.21189	1.89775	3.40395	3.47254
RPE	ribulose 5-phosphate 3-epimerase	Pentose Phosphate Pathway	1.00669	0.759101	1.3141	1.31553
TPI	triose-phosphate isomerase	Glycolysis/Gluconeogenesis	0.701579	0.759101	1.4303	1.4407
DM_GSH	DM_GSH		3.11767	2.3253	4.02957	3.93697

## Sheet: pure1_fos
Rxn	Rxn Name	Pathway	Min Value 1	Min Value 2	Max Value 1	Max Value 2
GTHO	glutathione oxidoreductase	Glutamate metabolism	3.11767	2.3253	4.02957	3.93697
DM_GSH	DM_GSH		3.11767	2.3253	4.02957	3.93697

## Sheet: hxn_mev
Rxn	Rxn Name	Pathway	Min Value 1	Min Value 2	Max Value 1	Max Value 2
EX_lac-L(e)	L-Lactate exchange		2.21189	1.89775	3.40395	3.47254
ENO	enolase	Glycolysis/Gluconeogenesis	2.21189	1.89775	3.40395	3.47254
GAPD	glyceraldehyde-3-phosphate dehydrogenase	Glycolysis/Gluconeogenesis	2.21189	1.89775	3.40395	3.47254
GTHO	glutathione oxidoreductase	Glutamate metabolism	3.11767	2.3253	4.02957	3.93697
L-LACt2r	L-lactate reversible transport via proton symport	Transport, Extracellular	-3.40395	-3.47254	-2.21189	-1.89775
LDH_L	L-lactate dehydrogenase	Glycolysis/Gluconeogenesis	-3.40395	-3.47254	-2.21189	-1.89775
PGK	phosphoglycerate kinase	Glycolysis/Gluconeogenesis	-3.40395	-3.47254	-2.21189	-1.89775
PGM	phosphoglycerate mutase	Glycolysis/Gluconeogenesis	-3.40395	-3.47254	-2.21189	-1.89775
PYK	pyruvate kinase	Glycolysis/Gluconeogenesis	2.21189	1.89775	3.40395	3.47254
DM_GSH	DM_GSH		3.11767	2.3253	4.02957	3.93697

## Sheet: hxn_fos
Rxn	Rxn Name	Pathway	Min Value 1	Min Value 2	Max Value 1	Max Value 2
EX_lac-L(e)	L-Lactate exchange		2.21189	1.89775	3.40395	3.47254
ENO	enolase	Glycolysis/Gluconeogenesis	2.21189	1.89775	3.40395	3.47254
GAPD	glyceraldehyde-3-phosphate dehydrogenase	Glycolysis/Gluconeogenesis	2.21189	1.89775	3.40395	3.47254
GTHO	glutathione oxidoreductase	Glutamate metabolism	3.11767	2.3253	4.02957	3.93697
L-LACt2r	L-lactate reversible transport via proton symport	Transport, Extracellular	-3.40395	-3.47254	-2.21189	-1.89775
LDH_L	L-lactate dehydrogenase	Glycolysis/Gluconeogenesis	-3.40395	-3.47254	-2.21189	-1.89775
PGK	phosphoglycerate kinase	Glycolysis/Gluconeogenesis	-3.40395	-3.47254	-2.21189	-1.89775
PGM	phosphoglycerate mutase	Glycolysis/Gluconeogenesis	-3.40395	-3.47254	-2.21189	-1.89775
PYK	pyruvate kinase	Glycolysis/Gluconeogenesis	2.21189	1.89775	3.40395	3.47254
DM_GSH	DM_GSH		3.11767	2.3253	4.02957	3.93697

## Sheet: hxn_pure2
Rxn	Rxn Name	Pathway	Min Value 1	Min Value 2	Max Value 1	Max Value 2
EX_glc(e)	D-Glucose exchange		-2.01528	-2.03118	-1.56023	-1.16265
EX_hco3(e)	Bicarbonate exchange		1.56697	1.16468	2.02151	1.97391
EX_lac-L(e)	L-Lactate exchange		2.21189	1.89775	3.40395	3.47254
ENO	enolase	Glycolysis/Gluconeogenesis	2.21189	1.89775	3.40395	3.47254
G6PDH2r	glucose 6-phosphate dehydrogenase	Pentose Phosphate Pathway	1.56023	1.16265	2.01528	1.97085
GAPD	glyceraldehyde-3-phosphate dehydrogenase	Glycolysis/Gluconeogenesis	2.21189	1.89775	3.40395	3.47254
GLCt1r	glucose transport (uniport)	Transport, Extracellular	1.56023	1.16265	2.01528	2.03118
GND	phosphogluconate dehydrogenase	Pentose Phosphate Pathway	1.56023	1.16265	2.01528	1.97085
GTHO	glutathione oxidoreductase	Glutamate metabolism	3.11767	2.3253	4.02957	3.93697
HCO3E	HCO3 equilibration reaction	Miscellaneous	1.56697	1.16468	2.02151	1.97391
HCO3_CLt	bicarbonate transport (Cl-/HCO3- exchange)	Transport, Extracellular	-2.02151	-1.97391	-1.56697	-1.16468
HEX1	hexokinase (D-glucose:ATP)	Glycolysis/Gluconeogenesis	1.56023	1.16265	2.01528	2.03118
KCCt	K+-Cl- cotransport	Transport, Extracellular	-2.02151	-1.97391	-1.56697	-1.16468
L-LACt2r	L-lactate reversible transport via proton symport	Transport, Extracellular	-3.40395	-3.47254	-2.21189	-1.89775
LDH_L	L-lactate dehydrogenase	Glycolysis/Gluconeogenesis	-3.40395	-3.47254	-2.21189	-1.89775
PGK	phosphoglycerate kinase	Glycolysis/Gluconeogenesis	-3.40395	-3.47254	-2.21189	-1.89775
PGL	6-phosphogluconolactonase	Pentose Phosphate Pathway	1.56023	1.16265	2.01528	1.97085
PGM	phosphoglycerate mutase	Glycolysis/Gluconeogenesis	-3.40395	-3.47254	-2.21189	-1.89775
PYK	pyruvate kinase	Glycolysis/Gluconeogenesis	2.21189	1.89775	3.40395	3.47254
DM_GSH	DM_GSH		3.11767	2.3253	4.02957	3.93697

## Sheet: mev_fos
Rxn	Rxn Name	Pathway	Min Value 1	Min Value 2	Max Value 1	Max Value 2
EX_hco3(e)	Bicarbonate exchange		1.56697	1.16468	2.02151	1.97391
EX_lac-L(e)	L-Lactate exchange		2.21189	1.89775	3.40395	3.47254
ENO	enolase	Glycolysis/Gluconeogenesis	2.21189	1.89775	3.40395	3.47254
G6PDH2r	glucose 6-phosphate dehydrogenase	Pentose Phosphate Pathway	1.56023	1.16265	2.01528	1.97085
GAPD	glyceraldehyde-3-phosphate dehydrogenase	Glycolysis/Gluconeogenesis	2.21189	1.89775	3.40395	3.47254
GND	phosphogluconate dehydrogenase	Pentose Phosphate Pathway	1.56023	1.16265	2.01528	1.97085
GTHO	glutathione oxidoreductase	Glutamate metabolism	3.11767	2.3253	4.02957	3.93697
HCO3E	HCO3 equilibration reaction	Miscellaneous	1.56697	1.16468	2.02151	1.97391
HCO3_CLt	bicarbonate transport (Cl-/HCO3- exchange)	Transport, Extracellular	-2.02151	-1.97391	-1.56697	-1.16468
HEX1	hexokinase (D-glucose:ATP)	Glycolysis/Gluconeogenesis	1.56023	1.16265	2.01528	2.03118
KCCt	K+-Cl- cotransport	Transport, Extracellular	-2.02151	-1.97391	-1.56697	-1.16468
L-LACt2r	L-lactate reversible transport via proton symport	Transport, Extracellular	-3.40395	-3.47254	-2.21189	-1.89775
LDH_L	L-lactate dehydrogenase	Glycolysis/Gluconeogenesis	-3.40395	-3.47254	-2.21189	-1.89775
NaKt	Na+/K+ exchanging ATPase	Transport, Extracellular	0	0.123159	0.922708	0.973078
PGK	phosphoglycerate kinase	Glycolysis/Gluconeogenesis	-3.40395	-3.47254	-2.21189	-1.89775
PGL	6-phosphogluconolactonase	Pentose Phosphate Pathway	1.56023	1.16265	2.01528	1.97085
PGM	phosphoglycerate mutase	Glycolysis/Gluconeogenesis	-3.40395	-3.47254	-2.21189	-1.89775
PYK	pyruvate kinase	Glycolysis/Gluconeogenesis	2.21189	1.89775	3.40395	3.47254
DM_GSH	DM_GSH		3.11767	2.3253	4.02957	3.93697

## Sheet: mev_pure2
Rxn	Rxn Name	Pathway	Min Value 1	Min Value 2	Max Value 1	Max Value 2
EX_hco3(e)	Bicarbonate exchange		1.56697	1.16468	2.02151	1.97391
EX_lac-L(e)	L-Lactate exchange		2.21189	1.89775	3.40395	3.47254
ENO	enolase	Glycolysis/Gluconeogenesis	2.21189	1.89775	3.40395	3.47254
G6PDH2r	glucose 6-phosphate dehydrogenase	Pentose Phosphate Pathway	1.56023	1.16265	2.01528	1.97085
GAPD	glyceraldehyde-3-phosphate dehydrogenase	Glycolysis/Gluconeogenesis	2.21189	1.89775	3.40395	3.47254
GND	phosphogluconate dehydrogenase	Pentose Phosphate Pathway	1.56023	1.16265	2.01528	1.97085
GTHO	glutathione oxidoreductase	Glutamate metabolism	3.11767	2.3253	4.02957	3.93697
HCO3E	HCO3 equilibration reaction	Miscellaneous	1.56697	1.16468	2.02151	1.97391
HCO3_CLt	bicarbonate transport (Cl-/HCO3- exchange)	Transport, Extracellular	-2.02151	-1.97391	-1.56697	-1.16468
KCCt	K+-Cl- cotransport	Transport, Extracellular	-2.02151	-1.97391	-1.56697	-1.16468
L-LACt2r	L-lactate reversible transport via proton symport	Transport, Extracellular	-3.40395	-3.47254	-2.21189	-1.89775
LDH_L	L-lactate dehydrogenase	Glycolysis/Gluconeogenesis	-3.40395	-3.47254	-2.21189	-1.89775
PGK	phosphoglycerate kinase	Glycolysis/Gluconeogenesis	-3.40395	-3.47254	-2.21189	-1.89775
PGL	6-phosphogluconolactonase	Pentose Phosphate Pathway	1.56023	1.16265	2.01528	1.97085
PGM	phosphoglycerate mutase	Glycolysis/Gluconeogenesis	-3.40395	-3.47254	-2.21189	-1.89775
PYK	pyruvate kinase	Glycolysis/Gluconeogenesis	2.21189	1.89775	3.40395	3.47254
RPE	ribulose 5-phosphate 3-epimerase	Pentose Phosphate Pathway	1.00669	0.759101	1.3141	1.31553
DM_GSH	DM_GSH		3.11767	2.3253	4.02957	3.93697

[truncated: 1 more sheets: fos_pure2]
